# Supplementary material for: Functional Mapping of Neurodevelopmental Disease Pathways to Key Neurodevelopmental Processes Represented in the Developmental Neurotoxicity In Vitro Testing Battery
Source: Adv Sci (Weinh). 2026 Apr 14:e19889. Online ahead of print. doi: 10.1002/advs.202519889 (PMC13334671; doi:10.1002/advs.202519889)
Supplement: Supplementary file 2 — Supporting File 2: advs75183‐sup‐0002‐DataFile.xlsx. [file ADVS-9999-e19889-s001.xlsx]

## Sheet: Information about this file
This excel sheet is a supplemental excel sheet for a publication:
Title:	Functional Mapping of Neurodevelopmental Disease Pathways to Key Neurodevelopmental Processes Represented in the Developmental Neurotoxicity In Vitro Testing Battery
Authors:	Eliska Kuchovska1*, Kristina Bartmann1,2*, Georgea Raad1, Mats Schade1, Luiz Ladeira3, Arif Dönmez1,2, Jördis Klose1,2, Nicolai Görts1, Denis Polozij1, Lynn-Christin Saborowski1, Farina Bendt1,2, Bernard Staumont3, Liesbet Geris3,4,5 , Katharina Koch1,2#, Ellen Fritsche1,2,6
	1IUF - Leibniz Research Institute for Environmental Medicine, Düsseldorf, Germany; 2DNTOX GmbH, Düsseldorf, Germany; 3GIGA Molecular and Computational Biology, University of Liège, Belgium; 4Skeletal Biology and Engineering Research Center, KU Leuven, Belgium; 5Biomechanics Section, KU Leuven, Belgium; 6SCAHT - Swiss Centre for Applied Human Toxicology & Department of Pharmaceutical Sciences, Uni…
	*Authors contributed equally #corresponding author
Contents:
Excel Table S1-S3 contains raw data downloaded from Brainspan.org that were used in Figure 8 of the main manuscript.
The data has been downloaded as csv and transformed into xls to add them to this supplemental file. No other modifications have been carried out.
If you would like to work with the data, you have to merge the row, column, and expression sheets.
Depending on your goal and desired level of granularity, you can use for the column headers e.g. gestational weeks (donor_age) or brain location (top_level_structure_name) from the column sheet.
Correspondingly, you can use the genes (gene_symbol) from the row sheet for the row headers.
The data has been downloaded on 23.7.2024 at https://www.brainspan.org/.
Excel Table S4 contains the annotation table containing all publications used to create the physiological map of the oligodendrocyte development (Figure 9).

## Sheet: Excel Table S1
Excel Table S1: Raw data downloaded from BrainSpan.org_rows
id	name	gene-id	gene-symbol	gene-name	entrez-id	chromosome	start-position	end-position
1011442	CUST_10028_PI416261804	5301	PLCD1	phospholipase C, delta 1	5333	3	n/a	n/a
1011968	A_32_P7316	624	BDNF	brain-derived neurotrophic factor	627	11	n/a	n/a
1013349	CUST_6134_PI416261804	58545	AKT1S1	AKT1 substrate 1 (proline-rich)	84335	19	n/a	n/a
1014152	A_24_P322025	1378	CREBBP	CREB binding protein	1387	16	n/a	n/a
1015311	A_23_P251342	2915	GSK3B	glycogen synthase kinase 3 beta	2932	3	n/a	n/a
1015475	A_24_P342279	1378	CREBBP	CREB binding protein	1387	16	n/a	n/a
1016247	A_23_P29495	1488	CTNNB1	catenin (cadherin-associated protein), beta 1, 88kDa	1499	3	n/a	n/a
1016309	A_23_P80739	5301	PLCD1	phospholipase C, delta 1	5333	3	n/a	n/a
1017937	A_23_P153502	58545	AKT1S1	AKT1 substrate 1 (proline-rich)	84335	19	n/a	n/a
1018173	A_23_P29499	1488	CTNNB1	catenin (cadherin-associated protein), beta 1, 88kDa	1499	3	n/a	n/a
1019932	CUST_6133_PI416261804	58545	AKT1S1	AKT1 substrate 1 (proline-rich)	84335	19	n/a	n/a
1020218	A_23_P163850	1378	CREBBP	CREB binding protein	1387	16	n/a	n/a
1020500	A_23_P127891	624	BDNF	brain-derived neurotrophic factor	627	11	n/a	n/a
1020712	CUST_14455_PI416261804	2915	GSK3B	glycogen synthase kinase 3 beta	2932	3	n/a	n/a
1022972	A_23_P113701	5122	PDGFA	platelet-derived growth factor alpha polypeptide	5154	7	n/a	n/a
1022973	CUST_11687_PI416261804	5122	PDGFA	platelet-derived growth factor alpha polypeptide	5154	7	n/a	n/a
1023229	A_24_P945365	5701	PTGER3	prostaglandin E receptor 3 (subtype EP3)	5733	1	n/a	n/a
1023232	CUST_12456_PI416261804	5701	PTGER3	prostaglandin E receptor 3 (subtype EP3)	5733	1	n/a	n/a
1023287	A_23_P100795	6734	STAT3	signal transducer and activator of transcription 3 (acute-phase response factor)	6774	17	n/a	n/a
1023288	A_23_P107206	6734	STAT3	signal transducer and activator of transcription 3 (acute-phase response factor)	6774	17	n/a	n/a
1023289	A_24_P116805	6734	STAT3	signal transducer and activator of transcription 3 (acute-phase response factor)	6774	17	n/a	n/a
1023518	CUST_1400_PI416379584	4884	NTRK2	neurotrophic tyrosine kinase, receptor, type 2	4915	9	n/a	n/a
1023519	CUST_1358_PI416573500	4884	NTRK2	neurotrophic tyrosine kinase, receptor, type 2	4915	9	n/a	n/a
1023520	CUST_1359_PI416573500	4884	NTRK2	neurotrophic tyrosine kinase, receptor, type 2	4915	9	n/a	n/a
1023572	A_24_P343559	4884	NTRK2	neurotrophic tyrosine kinase, receptor, type 2	4915	9	n/a	n/a
1023573	CUST_16457_PI416261804	4884	NTRK2	neurotrophic tyrosine kinase, receptor, type 2	4915	9	n/a	n/a
1024086	CUST_439_PI416408490	7758	LRP8	low density lipoprotein receptor-related protein 8, apolipoprotein e receptor	7804	1	n/a	n/a
1024721	A_23_P300033	5124	PDGFRA	platelet-derived growth factor receptor, alpha polypeptide	5156	4	n/a	n/a
1024722	A_32_P100379	5124	PDGFRA	platelet-derived growth factor receptor, alpha polypeptide	5156	4	n/a	n/a
1024723	CUST_33_PI416408490	5124	PDGFRA	platelet-derived growth factor receptor, alpha polypeptide	5156	4	n/a	n/a
1024994	A_23_P216779	4884	NTRK2	neurotrophic tyrosine kinase, receptor, type 2	4915	9	n/a	n/a
1024995	CUST_486_PI416408490	4884	NTRK2	neurotrophic tyrosine kinase, receptor, type 2	4915	9	n/a	n/a
1025515	A_24_P339944	5123	PDGFB	platelet-derived growth factor beta polypeptide	5155	22	n/a	n/a
1025516	CUST_14345_PI416261804	5123	PDGFB	platelet-derived growth factor beta polypeptide	5155	22	n/a	n/a
1026986	A_24_P532232	9444	CREB5	cAMP responsive element binding protein 5	9586	7	n/a	n/a
1026987	A_23_P157117	9444	CREB5	cAMP responsive element binding protein 5	9586	7	n/a	n/a
1027671	A_23_P34804	4883	NTRK1	neurotrophic tyrosine kinase, receptor, type 1	4914	1	n/a	n/a
1027672	A_24_P265506	4883	NTRK1	neurotrophic tyrosine kinase, receptor, type 1	4914	1	n/a	n/a
1027782	A_23_P103328	5701	PTGER3	prostaglandin E receptor 3 (subtype EP3)	5733	1	n/a	n/a
1027783	CUST_12454_PI416261804	5701	PTGER3	prostaglandin E receptor 3 (subtype EP3)	5733	1	n/a	n/a
1027784	CUST_12453_PI416261804	5701	PTGER3	prostaglandin E receptor 3 (subtype EP3)	5733	1	n/a	n/a
1027785	CUST_12457_PI416261804	5701	PTGER3	prostaglandin E receptor 3 (subtype EP3)	5733	1	n/a	n/a
1027786	CUST_12458_PI416261804	5701	PTGER3	prostaglandin E receptor 3 (subtype EP3)	5733	1	n/a	n/a
1027787	CUST_12519_PI416261804	5701	PTGER3	prostaglandin E receptor 3 (subtype EP3)	5733	1	n/a	n/a
1027924	A_23_P2960	204	AKT1	v-akt murine thymoma viral oncogene homolog 1	207	14	n/a	n/a
1027925	CUST_16917_PI416261804	204	AKT1	v-akt murine thymoma viral oncogene homolog 1	207	14	n/a	n/a
1027926	CUST_16922_PI416261804	204	AKT1	v-akt murine thymoma viral oncogene homolog 1	207	14	n/a	n/a
1027991	A_23_P205900	4885	NTRK3	neurotrophic tyrosine kinase, receptor, type 3	4916	15	n/a	n/a
1027992	A_23_P88538	4885	NTRK3	neurotrophic tyrosine kinase, receptor, type 3	4916	15	n/a	n/a
1027993	CUST_15541_PI416261804	4885	NTRK3	neurotrophic tyrosine kinase, receptor, type 3	4916	15	n/a	n/a
1027994	CUST_487_PI416408490	4885	NTRK3	neurotrophic tyrosine kinase, receptor, type 3	4916	15	n/a	n/a
1028259	A_23_P421401	5127	PDGFRB	platelet-derived growth factor receptor, beta polypeptide	5159	5	n/a	n/a
1028261	CUST_34_PI416408490	5127	PDGFRB	platelet-derived growth factor receptor, beta polypeptide	5159	5	n/a	n/a
1029093	CUST_1154_PI416379584	5701	PTGER3	prostaglandin E receptor 3 (subtype EP3)	5733	1	n/a	n/a
1029094	CUST_1117_PI416573500	5701	PTGER3	prostaglandin E receptor 3 (subtype EP3)	5733	1	n/a	n/a
1030654	A_23_P43476	7393	VLDLR	very low density lipoprotein receptor	7436	9	n/a	n/a
1030655	CUST_12109_PI416261804	7393	VLDLR	very low density lipoprotein receptor	7436	9	n/a	n/a
1030656	CUST_670_PI416408490	7393	VLDLR	very low density lipoprotein receptor	7436	9	n/a	n/a
1030746	CUST_1144_PI416379584	5701	PTGER3	prostaglandin E receptor 3 (subtype EP3)	5733	1	n/a	n/a
1030943	A_24_P256380	55773	WLS	wntless homolog (Drosophila)	79971	1	n/a	n/a
1036346	A_23_P351757	76634	PLCD3	phospholipase C, delta 3	113026	17	n/a	n/a
1036347	CUST_14497_PI416261804	76634	PLCD3	phospholipase C, delta 3	113026	17	n/a	n/a
1037347	A_23_P385105	59003	PLCD4	phospholipase C, delta 4	84812	2	n/a	n/a
1037348	CUST_9786_PI416261804	59003	PLCD4	phospholipase C, delta 4	84812	2	n/a	n/a
1037632	CUST_6132_PI416261804	58545	AKT1S1	AKT1 substrate 1 (proline-rich)	84335	19	n/a	n/a
1038530	A_24_P124349	56111	PDGFD	platelet derived growth factor D	80310	11	n/a	n/a
1038531	CUST_14375_PI416261804	56111	PDGFD	platelet derived growth factor D	80310	11	n/a	n/a
1038752	CUST_1208_PI416261804	55773	WLS	wntless homolog (Drosophila)	79971	1	n/a	n/a
1038753	CUST_411_PI416379584	55773	WLS	wntless homolog (Drosophila)	79971	1	n/a	n/a
1038754	CUST_402_PI416573500	55773	WLS	wntless homolog (Drosophila)	79971	1	n/a	n/a
1041374	A_23_P58396	35319	PDGFC	platelet derived growth factor C	56034	4	n/a	n/a
1041376	A_24_P163168	35319	PDGFC	platelet derived growth factor C	56034	4	n/a	n/a
1045889	A_24_P941643	22991	PLCB1	phospholipase C, beta 1 (phosphoinositide-specific)	23236	20	n/a	n/a
1045890	A_23_P6099	22991	PLCB1	phospholipase C, beta 1 (phosphoinositide-specific)	23236	20	n/a	n/a
1047343	A_23_P423389	10341	CREB3	cAMP responsive element binding protein 3	10488	9	n/a	n/a
1047344	CUST_6441_PI416261804	10341	CREB3	cAMP responsive element binding protein 3	10488	9	n/a	n/a
1047938	A_24_P45481	9856	AKT3	v-akt murine thymoma viral oncogene homolog 3 (protein kinase B, gamma)	10000	1	n/a	n/a
1047939	A_23_P160354	9856	AKT3	v-akt murine thymoma viral oncogene homolog 3 (protein kinase B, gamma)	10000	1	n/a	n/a
1047940	CUST_10628_PI416261804	9856	AKT3	v-akt murine thymoma viral oncogene homolog 3 (protein kinase B, gamma)	10000	1	n/a	n/a
1050104	A_23_P200222	7758	LRP8	low density lipoprotein receptor-related protein 8, apolipoprotein e receptor	7804	1	n/a	n/a
1050105	A_23_P34325	7758	LRP8	low density lipoprotein receptor-related protein 8, apolipoprotein e receptor	7804	1	n/a	n/a
1052488	A_23_P148047	5702	PTGER4	prostaglandin E receptor 4 (subtype EP4)	5734	5	n/a	n/a
1052489	A_23_P435394	5702	PTGER4	prostaglandin E receptor 4 (subtype EP4)	5734	5	n/a	n/a
1052490	A_23_P151710	5700	PTGER2	prostaglandin E receptor 2 (subtype EP2), 53kDa	5732	14	n/a	n/a
1052491	CUST_16476_PI416261804	5700	PTGER2	prostaglandin E receptor 2 (subtype EP2), 53kDa	5732	14	n/a	n/a
1052492	A_23_P4808	5699	PTGER1	prostaglandin E receptor 1 (subtype EP1), 42kDa	5731	19	n/a	n/a
1052493	CUST_15040_PI416261804	5699	PTGER1	prostaglandin E receptor 1 (subtype EP1), 42kDa	5731	19	n/a	n/a
1052986	A_23_P106675	5304	PLCG2	phospholipase C, gamma 2 (phosphatidylinositol-specific)	5336	16	n/a	n/a
1052987	CUST_14332_PI416261804	5304	PLCG2	phospholipase C, gamma 2 (phosphatidylinositol-specific)	5336	16	n/a	n/a
1052988	A_23_P254801	5303	PLCG1	phospholipase C, gamma 1	5335	20	n/a	n/a
1052989	CUST_14539_PI416261804	5303	PLCG1	phospholipase C, gamma 1	5335	20	n/a	n/a
1052993	A_23_P28898	5300	PLCB4	phospholipase C, beta 4	5332	20	n/a	n/a
1052994	CUST_10051_PI416261804	5300	PLCB4	phospholipase C, beta 4	5332	20	n/a	n/a
1052995	CUST_9880_PI416261804	5300	PLCB4	phospholipase C, beta 4	5332	20	n/a	n/a
1052996	A_23_P343719	5299	PLCB3	phospholipase C, beta 3 (phosphatidylinositol-specific)	5331	11	n/a	n/a
1052997	CUST_16618_PI416261804	5299	PLCB3	phospholipase C, beta 3 (phosphatidylinositol-specific)	5331	11	n/a	n/a
1052998	A_24_P287664	5298	PLCB2	phospholipase C, beta 2	5330	15	n/a	n/a
1052999	CUST_11282_PI416261804	5298	PLCB2	phospholipase C, beta 2	5330	15	n/a	n/a
1053062	A_23_P346969	5259	PIK3CB	phosphoinositide-3-kinase, catalytic, beta polypeptide	5291	3	n/a	n/a
1053063	CUST_16606_PI416261804	5259	PIK3CB	phosphoinositide-3-kinase, catalytic, beta polypeptide	5291	3	n/a	n/a
1053064	A_23_P92057	5258	PIK3CA	phosphoinositide-3-kinase, catalytic, alpha polypeptide	5290	3	n/a	n/a
1053065	CUST_15807_PI416261804	5258	PIK3CA	phosphoinositide-3-kinase, catalytic, alpha polypeptide	5290	3	n/a	n/a
1053267	CUST_11685_PI416261804	5122	PDGFA	platelet-derived growth factor alpha polypeptide	5154	7	n/a	n/a
1053645	A_23_P365614	4824	NOTCH4	notch 4	4855	6	n/a	n/a
1053646	A_24_P26496	4824	NOTCH4	notch 4	4855	6	n/a	n/a
1053647	A_32_P42895	4823	NOTCH3	notch 3	4854	19	n/a	n/a
1053648	A_24_P399606	4823	NOTCH3	notch 3	4854	19	n/a	n/a
1053649	A_23_P200792	4822	NOTCH2	notch 2	4853	1	n/a	n/a
1053650	CUST_16943_PI416261804	4822	NOTCH2	notch 2	4853	1	n/a	n/a
1053651	CUST_1430_PI416261804	4822	NOTCH2	notch 2	4853	1	n/a	n/a
1053654	A_23_P60387	4820	NOTCH1	notch 1	4851	9	n/a	n/a
1053655	CUST_16795_PI416261804	4820	NOTCH1	notch 1	4851	9	n/a	n/a
1053799	A_23_P149470	4694	NDUFS2	NADH dehydrogenase (ubiquinone) Fe-S protein 2, 49kDa (NADH-coenzyme Q reductase)	4720	1	n/a	n/a
1053800	CUST_8499_PI416261804	4694	NDUFS2	NADH dehydrogenase (ubiquinone) Fe-S protein 2, 49kDa (NADH-coenzyme Q reductase)	4720	1	n/a	n/a
1055150	A_23_P205986	3460	IGF1R	insulin-like growth factor 1 receptor	3480	15	n/a	n/a
1055151	A_23_P417282	3460	IGF1R	insulin-like growth factor 1 receptor	3480	15	n/a	n/a
1055900	CUST_14433_PI416261804	2915	GSK3B	glycogen synthase kinase 3 beta	2932	3	n/a	n/a
1055901	CUST_327_PI416408490	2915	GSK3B	glycogen synthase kinase 3 beta	2932	3	n/a	n/a
1056882	A_23_P34606	2459	MTOR	mechanistic target of rapamycin (serine/threonine kinase)	2475	1	n/a	n/a
1056883	CUST_16362_PI416261804	2459	MTOR	mechanistic target of rapamycin (serine/threonine kinase)	2475	1	n/a	n/a
1057751	A_23_P23850	1588	DAB1	disabled homolog 1 (Drosophila)	1600	1	n/a	n/a
1057752	CUST_10963_PI416261804	1588	DAB1	disabled homolog 1 (Drosophila)	1600	1	n/a	n/a
1057849	CUST_214_PI416408490	1488	CTNNB1	catenin (cadherin-associated protein), beta 1, 88kDa	1499	3	n/a	n/a
1057974	A_23_P79231	1376	CREB1	cAMP responsive element binding protein 1	1385	2	n/a	n/a
1057975	CUST_207_PI416408490	1376	CREB1	cAMP responsive element binding protein 1	1385	2	n/a	n/a
1057976	A_24_P105721	1376	CREB1	cAMP responsive element binding protein 1	1385	2	n/a	n/a
1059288	A_23_P373475	205	AKT2	v-akt murine thymoma viral oncogene homolog 2	208	19	n/a	n/a
1059289	A_24_P550562	205	AKT2	v-akt murine thymoma viral oncogene homolog 2	208	19	n/a	n/a
1059290	A_24_P359267	205	AKT2	v-akt murine thymoma viral oncogene homolog 2	208	19	n/a	n/a
1059291	A_23_P208870	205	AKT2	v-akt murine thymoma viral oncogene homolog 2	208	19	n/a	n/a
1059659	A_24_P932208	1376	CREB1	cAMP responsive element binding protein 1	1385	2	n/a	n/a
1063215	A_23_P332536	5124	PDGFRA	platelet-derived growth factor receptor, alpha polypeptide	5156	4	n/a	n/a
1063392	A_24_P110983	9856	AKT3	v-akt murine thymoma viral oncogene homolog 3 (protein kinase B, gamma)	10000	1	n/a	n/a

## Sheet: Excel Table S2
Excel Table S2: Raw data downloaded from BrainSpan.org_columns
donor_id	donor_name	donor_age	donor_color	structure_id	structure_name	structure_abbreviation	structure_color	top_level_structure_id	top_level_structure_name	top_level_structure_abbreviation	top_level_structure_color
12840	H376.IIIA.02	15 pcw	0080FF	10191	medial subdivision of area 10	A10m	DEBD3E	10153	neural plate	NP	D7D8D8
12840	H376.IIIA.02	15 pcw	0080FF	10175	laterodorsal subdivision of area 8	A8ld	D4B235	10153	neural plate	NP	D7D8D8
12840	H376.IIIA.02	15 pcw	0080FF	10179	lateral subdivision of area 9	A9l	D4B235	10153	neural plate	NP	D7D8D8
12840	H376.IIIA.02	15 pcw	0080FF	10181	intermediate portion of DFC (area 9/46)	A9/46	D4B235	10153	neural plate	NP	D7D8D8
12840	H376.IIIA.02	15 pcw	0080FF	10186	caudal portion of VFC (area 44)	A44	C2A335	10153	neural plate	NP	D7D8D8
12840	H376.IIIA.02	15 pcw	0080FF	10199	rostral division of OFCi (area 11)	A11	CAB781	10153	neural plate	NP	D7D8D8
12840	H376.IIIA.02	15 pcw	0080FF	10205	lateral orbital frontal cortex (area 12/47)	OFCl	AB9158	10153	neural plate	NP	D7D8D8
12840	H376.IIIA.02	15 pcw	0080FF	10164	head and face region of M1	M1hf	EDCF37	10153	neural plate	NP	D7D8D8
12840	H376.IIIA.02	15 pcw	0080FF	10165	upper limb region of M1	M1ul	EDCF37	10153	neural plate	NP	D7D8D8
12840	H376.IIIA.02	15 pcw	0080FF	10167	lower limb region of M1	M1lm	EDCF37	10153	neural plate	NP	D7D8D8
12840	H376.IIIA.02	15 pcw	0080FF	10168	premotor cortex (area 6)	PMC	FDD92E	10153	neural plate	NP	D7D8D8
12840	H376.IIIA.02	15 pcw	0080FF	10232	caudal division of IPC (area 39)	A39	D38E32	10153	neural plate	NP	D7D8D8
12840	H376.IIIA.02	15 pcw	0080FF	10244	polysensory temporal cortex (area 22p)	PSTC	DA80A8	10153	neural plate	NP	D7D8D8
12840	H376.IIIA.02	15 pcw	0080FF	10280	dorsorostral division of MFC (area 32)	A32	E26880	10153	neural plate	NP	D7D8D8
12840	H376.IIIA.02	15 pcw	0080FF	11371	olfactory part of entorhinal cortex	EO	CBB7A8	10313	periallocortex	PACx	DCD0C6
12840	H376.IIIA.02	15 pcw	0080FF	11391	laterorostral part of entorhinal cortex	ELR	CBB7A8	10313	periallocortex	PACx	DCD0C6
12840	H376.IIIA.02	15 pcw	0080FF	10328	agranular insular cortex (area Iag)	Iag	C4AD9A	10313	periallocortex	PACx	DCD0C6
12840	H376.IIIA.02	15 pcw	0080FF	11272	granular layer of caudal dentate gyrus	DGCgr	543E74	10292	allocortex	ACx	D1CEE2
12840	H376.IIIA.02	15 pcw	0080FF	11283	stratum pyramidale of caudal CA1	CA1Csp	694F8C	10292	allocortex	ACx	D1CEE2
12840	H376.IIIA.02	15 pcw	0080FF	11284	stratum oriens of caudal CA1	CA1Cso	8A7AB1	10292	allocortex	ACx	D1CEE2
12840	H376.IIIA.02	15 pcw	0080FF	11305	stratum pyramidale of caudal CA3	CA3Csp	5D457F	10292	allocortex	ACx	D1CEE2
12840	H376.IIIA.02	15 pcw	0080FF	11308	pyramidal cells of caudal CA4	CA4Cpy	725398	10292	allocortex	ACx	D1CEE2
12840	H376.IIIA.02	15 pcw	0080FF	11321	caudal prosubiculum	ProC	AA9DC6	10292	allocortex	ACx	D1CEE2
12840	H376.IIIA.02	15 pcw	0080FF	10304	indusium griseum	IG	806BAA	10292	allocortex	ACx	D1CEE2
12840	H376.IIIA.02	15 pcw	0080FF	10310	olfactory tubercle	OT	9988BB	10292	allocortex	ACx	D1CEE2
12840	H376.IIIA.02	15 pcw	0080FF	11335	layer I of piriform cortex	Pir1	E6E6EC	10292	allocortex	ACx	D1CEE2
12840	H376.IIIA.02	15 pcw	0080FF	11336	layer II of piriform cortex	Pir2	806BAA	10292	allocortex	ACx	D1CEE2
12840	H376.IIIA.02	15 pcw	0080FF	11337	layer III of piriform cortex	Pir3	9988BB	10292	allocortex	ACx	D1CEE2
14751	H376.IIIB.02	16 pcw	00BFFF	11460	layer IIIu of area 35r	A35r3u	AE8E77	10313	periallocortex	PACx	DCD0C6
14751	H376.IIIB.02	16 pcw	00BFFF	11371	olfactory part of entorhinal cortex	EO	CBB7A8	10313	periallocortex	PACx	DCD0C6
14751	H376.IIIB.02	16 pcw	00BFFF	11401	medial intermediate part of entorhinal cortex	EMI	C1A68F	10313	periallocortex	PACx	DCD0C6
14751	H376.IIIB.02	16 pcw	00BFFF	11412	lateral intermediate part of entorhinal cortex	ELI	CBB7A8	10313	periallocortex	PACx	DCD0C6
14751	H376.IIIB.02	16 pcw	00BFFF	11425	layer I of caudal entorhinal cortex	Ec1	DCD0C6	10313	periallocortex	PACx	DCD0C6
14751	H376.IIIB.02	16 pcw	00BFFF	11426	layer II of caudal entorhinal cortex	Ec2	B5967F	10313	periallocortex	PACx	DCD0C6
14751	H376.IIIB.02	16 pcw	00BFFF	11427	layer III of caudal entorhinal cortex	Ec3	CBB7A8	10313	periallocortex	PACx	DCD0C6
14751	H376.IIIB.02	16 pcw	00BFFF	11431	deep layers of caudal entorhinal cortex	Ecd	C1A68F	10313	periallocortex	PACx	DCD0C6
14751	H376.IIIB.02	16 pcw	00BFFF	11351	superficial layers of caudal presubiculum	PrScs	C4AD9A	10313	periallocortex	PACx	DCD0C6
14751	H376.IIIB.02	16 pcw	00BFFF	11267	granular layer of rostral dentate gyrus	DGRgr	543E74	10292	allocortex	ACx	D1CEE2
14751	H376.IIIB.02	16 pcw	00BFFF	11272	granular layer of caudal dentate gyrus	DGCgr	543E74	10292	allocortex	ACx	D1CEE2
14751	H376.IIIB.02	16 pcw	00BFFF	11278	stratum pyramidale of rostral CA1	CA1Rsp	694F8C	10292	allocortex	ACx	D1CEE2
14751	H376.IIIB.02	16 pcw	00BFFF	11279	stratum oriens of rostral CA1	CA1Rso	8A7AB1	10292	allocortex	ACx	D1CEE2
14751	H376.IIIB.02	16 pcw	00BFFF	11281	stratum lacunosum-moleculare of caudal CA1	CA1Cslm	D1CEE2	10292	allocortex	ACx	D1CEE2
14751	H376.IIIB.02	16 pcw	00BFFF	11283	stratum pyramidale of caudal CA1	CA1Csp	694F8C	10292	allocortex	ACx	D1CEE2
14751	H376.IIIB.02	16 pcw	00BFFF	11284	stratum oriens of caudal CA1	CA1Cso	8A7AB1	10292	allocortex	ACx	D1CEE2
14751	H376.IIIB.02	16 pcw	00BFFF	11293	stratum pyramidale of caudal CA2	CA2Csp	614884	10292	allocortex	ACx	D1CEE2
14751	H376.IIIB.02	16 pcw	00BFFF	11299	stratum pyramidale of rostral CA3	CA3Rsp	614884	10292	allocortex	ACx	D1CEE2
14751	H376.IIIB.02	16 pcw	00BFFF	11305	stratum pyramidale of caudal CA3	CA3Csp	5D457F	10292	allocortex	ACx	D1CEE2
14751	H376.IIIB.02	16 pcw	00BFFF	11307	pyramidal cells of rostral CA4	CA4Rpy	725398	10292	allocortex	ACx	D1CEE2
14751	H376.IIIB.02	16 pcw	00BFFF	11308	pyramidal cells of caudal CA4	CA4Cpy	725398	10292	allocortex	ACx	D1CEE2
14751	H376.IIIB.02	16 pcw	00BFFF	11311	pyramidal layer of rostral subiculum	SRpy	614884	10292	allocortex	ACx	D1CEE2
14751	H376.IIIB.02	16 pcw	00BFFF	11314	molecular layer of caudal subiculum	SCmo	E6E6EC	10292	allocortex	ACx	D1CEE2
14751	H376.IIIB.02	16 pcw	00BFFF	11315	pyramidal layer of caudal subiculum	SCpy	614884	10292	allocortex	ACx	D1CEE2
14751	H376.IIIB.02	16 pcw	00BFFF	10307	olfactory bulb	OB	D1CEE2	10292	allocortex	ACx	D1CEE2
14751	H376.IIIB.02	16 pcw	00BFFF	10310	olfactory tubercle	OT	9988BB	10292	allocortex	ACx	D1CEE2
14751	H376.IIIB.02	16 pcw	00BFFF	11336	layer II of piriform cortex	Pir2	806BAA	10292	allocortex	ACx	D1CEE2
14751	H376.IIIB.02	16 pcw	00BFFF	11337	layer III of piriform cortex	Pir3	9988BB	10292	allocortex	ACx	D1CEE2
12566	H376.IV.02	21 pcw	00C2C2	11464	layer II of area 35c	A35c2	AE8E77	10313	periallocortex	PACx	DCD0C6
12566	H376.IV.02	21 pcw	00C2C2	11465	layer III of area 35c	A35c3	C1A68F	10313	periallocortex	PACx	DCD0C6
12566	H376.IV.02	21 pcw	00C2C2	11468	layer IIIu of area 35c	A35c3u	AE8E77	10313	periallocortex	PACx	DCD0C6
12566	H376.IV.02	21 pcw	00C2C2	11469	layer V of area 35c	A35c5	C4AD9A	10313	periallocortex	PACx	DCD0C6
12566	H376.IV.02	21 pcw	00C2C2	11470	layer VI of area 35c	A35c6	C1A68F	10313	periallocortex	PACx	DCD0C6
12566	H376.IV.02	21 pcw	00C2C2	11384	layer II of rostral entorhinal cortex	ER2	B5967F	10313	periallocortex	PACx	DCD0C6
12566	H376.IV.02	21 pcw	00C2C2	11385	layer III of rostral entorhinal cortex	ER3	CBB7A8	10313	periallocortex	PACx	DCD0C6
12566	H376.IV.02	21 pcw	00C2C2	11388	deep layers of rostral entorhinal cortex	ERd	C1A68F	10313	periallocortex	PACx	DCD0C6
12566	H376.IV.02	21 pcw	00C2C2	11425	layer I of caudal entorhinal cortex	Ec1	DCD0C6	10313	periallocortex	PACx	DCD0C6
12566	H376.IV.02	21 pcw	00C2C2	11426	layer II of caudal entorhinal cortex	Ec2	B5967F	10313	periallocortex	PACx	DCD0C6
12566	H376.IV.02	21 pcw	00C2C2	11428	layer IIIa of caudal entorhinal cortex	Ec3a	CBB7A8	10313	periallocortex	PACx	DCD0C6
12566	H376.IV.02	21 pcw	00C2C2	11429	layer IIIb of caudal entorhinal cortex	Ec3b	C4AD9A	10313	periallocortex	PACx	DCD0C6
12566	H376.IV.02	21 pcw	00C2C2	11432	layer V of caudal entorhinal cortex	Ec5	B5967F	10313	periallocortex	PACx	DCD0C6
12566	H376.IV.02	21 pcw	00C2C2	11433	layer VI of caudal entorhinal cortex	Ec6	C4AD9A	10313	periallocortex	PACx	DCD0C6
12566	H376.IV.02	21 pcw	00C2C2	10316	parasubicular cortex (parasubiculum)	PaS	C4AD9A	10313	periallocortex	PACx	DCD0C6
12566	H376.IV.02	21 pcw	00C2C2	11341	rostral presubiculum	PrSr	C1A68F	10313	periallocortex	PACx	DCD0C6
12566	H376.IV.02	21 pcw	00C2C2	11350	caudal presubiculum (postsubiculum)	PrSc	C1A68F	10313	periallocortex	PACx	DCD0C6
12566	H376.IV.02	21 pcw	00C2C2	11267	granular layer of rostral dentate gyrus	DGRgr	543E74	10292	allocortex	ACx	D1CEE2
12566	H376.IV.02	21 pcw	00C2C2	11268	subgranular zone of rostral dentate gyrus	DGRsg	725398	10292	allocortex	ACx	D1CEE2
12566	H376.IV.02	21 pcw	00C2C2	11272	granular layer of caudal dentate gyrus	DGCgr	543E74	10292	allocortex	ACx	D1CEE2
12566	H376.IV.02	21 pcw	00C2C2	11273	subgranular zone of caudal dentate gyrus	DGCsg	725398	10292	allocortex	ACx	D1CEE2
12566	H376.IV.02	21 pcw	00C2C2	11276	stratum lacunosum-moleculare of rostral CA1	CA1Rslm	D1CEE2	10292	allocortex	ACx	D1CEE2
12566	H376.IV.02	21 pcw	00C2C2	11277	stratum radiatum of rostral CA1	CA1Rsr	E6E6EC	10292	allocortex	ACx	D1CEE2
12566	H376.IV.02	21 pcw	00C2C2	11278	stratum pyramidale of rostral CA1	CA1Rsp	694F8C	10292	allocortex	ACx	D1CEE2
12566	H376.IV.02	21 pcw	00C2C2	11279	stratum oriens of rostral CA1	CA1Rso	8A7AB1	10292	allocortex	ACx	D1CEE2
12566	H376.IV.02	21 pcw	00C2C2	11281	stratum lacunosum-moleculare of caudal CA1	CA1Cslm	D1CEE2	10292	allocortex	ACx	D1CEE2
12566	H376.IV.02	21 pcw	00C2C2	11282	stratum radiatum of caudal CA1	CA1Csr	E6E6EC	10292	allocortex	ACx	D1CEE2
12566	H376.IV.02	21 pcw	00C2C2	11283	stratum pyramidale of caudal CA1	CA1Csp	694F8C	10292	allocortex	ACx	D1CEE2
12566	H376.IV.02	21 pcw	00C2C2	11284	stratum oriens of caudal CA1	CA1Cso	8A7AB1	10292	allocortex	ACx	D1CEE2
12566	H376.IV.02	21 pcw	00C2C2	11288	stratum pyramidale of rostral CA2	CA2Rsp	5D457F	10292	allocortex	ACx	D1CEE2
12566	H376.IV.02	21 pcw	00C2C2	11293	stratum pyramidale of caudal CA2	CA2Csp	614884	10292	allocortex	ACx	D1CEE2
12566	H376.IV.02	21 pcw	00C2C2	11299	stratum pyramidale of rostral CA3	CA3Rsp	614884	10292	allocortex	ACx	D1CEE2
12566	H376.IV.02	21 pcw	00C2C2	11305	stratum pyramidale of caudal CA3	CA3Csp	5D457F	10292	allocortex	ACx	D1CEE2
12566	H376.IV.02	21 pcw	00C2C2	11307	pyramidal cells of rostral CA4	CA4Rpy	725398	10292	allocortex	ACx	D1CEE2
12566	H376.IV.02	21 pcw	00C2C2	11308	pyramidal cells of caudal CA4	CA4Cpy	725398	10292	allocortex	ACx	D1CEE2
12566	H376.IV.02	21 pcw	00C2C2	11310	molecular layer of rostral subiculum	SRmo	E6E6EC	10292	allocortex	ACx	D1CEE2
12566	H376.IV.02	21 pcw	00C2C2	11311	pyramidal layer of rostral subiculum	SRpy	614884	10292	allocortex	ACx	D1CEE2
12566	H376.IV.02	21 pcw	00C2C2	11312	polymorphic layer of rostral subiculum	SRpf	9988BB	10292	allocortex	ACx	D1CEE2
12566	H376.IV.02	21 pcw	00C2C2	11314	molecular layer of caudal subiculum	SCmo	E6E6EC	10292	allocortex	ACx	D1CEE2
12566	H376.IV.02	21 pcw	00C2C2	11315	pyramidal layer of caudal subiculum	SCpy	614884	10292	allocortex	ACx	D1CEE2
12566	H376.IV.02	21 pcw	00C2C2	11316	polymorphic layer of caudal subiculum	SCpf	9988BB	10292	allocortex	ACx	D1CEE2
12566	H376.IV.02	21 pcw	00C2C2	11335	layer I of piriform cortex	Pir1	E6E6EC	10292	allocortex	ACx	D1CEE2
12566	H376.IV.02	21 pcw	00C2C2	11336	layer II of piriform cortex	Pir2	806BAA	10292	allocortex	ACx	D1CEE2
12566	H376.IV.02	21 pcw	00C2C2	11337	layer III of piriform cortex	Pir3	9988BB	10292	allocortex	ACx	D1CEE2
12690	H376.IV.03	21 pcw	00FFFF	10281	subgenual (subcallosal) division of MFC (area 25)	A25	E26880	10153	neural plate	NP	D7D8D8
12690	H376.IV.03	21 pcw	00FFFF	11372	superficial layers of olfactory entorhinal cortex	EOs	CBB7A8	10313	periallocortex	PACx	DCD0C6
12690	H376.IV.03	21 pcw	00FFFF	11378	deep layers of olfactory entorhinal cortex	EOd	C1A68F	10313	periallocortex	PACx	DCD0C6
12690	H376.IV.03	21 pcw	00FFFF	11381	rostral part of entorhinal cortex	ER	C1A68F	10313	periallocortex	PACx	DCD0C6
12690	H376.IV.03	21 pcw	00FFFF	11401	medial intermediate part of entorhinal cortex	EMI	C1A68F	10313	periallocortex	PACx	DCD0C6
12690	H376.IV.03	21 pcw	00FFFF	10328	agranular insular cortex (area Iag)	Iag	C4AD9A	10313	periallocortex	PACx	DCD0C6
12690	H376.IV.03	21 pcw	00FFFF	10310	olfactory tubercle	OT	9988BB	10292	allocortex	ACx	D1CEE2
12690	H376.IV.03	21 pcw	00FFFF	11336	layer II of piriform cortex	Pir2	806BAA	10292	allocortex	ACx	D1CEE2
12690	H376.IV.03	21 pcw	00FFFF	11337	layer III of piriform cortex	Pir3	9988BB	10292	allocortex	ACx	D1CEE2

## Sheet: Excel Table S3
Excel Table S3: Raw data downloaded from BrainSpan.org_expression
Column1	Column2	Column3	Column4	Column5	Column6	Column7	Column8	Column9	Column10	Column11	Column12	Column13	Column14	Column15	Column16	Column17	Column18	Column19	Column20	Column21	Column22	Column23	Column24	Column25	Column26	Column27	Column28	Column29	Column30	Column31	Column32	Column33	Column34	Column35	Column36	Column37	Column38	Column39	Column40	Column41	Column42	Column43	Column44	Column45	Column46	Column47	Column48	Column49	Column50
1011442	6.7486	6.4234	6.4369	5.7107	6.2979	5.7034	5.365	5.5663	6.1669	6.9961	6.3603	5.0131	2.7847	6.9186	5.9979	4.6612	6.0342	6.3655	5.06	6.3515	6.3845	7.667	5.899	6.6431	5.4789	6.4341	5.1454	6.3148	3.9229	5.2398	4.5218	5.8167	4.0718	4.5097	5.1267	4.5209	5.2006	5.7256	6.1837	6.3288	6.4249	5.8817	5.6987	7.0624	6.596	6.4762	5.2245	7.3875	8.0432
1011968	4.9781	6.4039	6.1412	7.3539	7.618	7.8387	8.1455	6.0062	8.161	5.1241	6.4159	4.0267	6.4539	5.5189	6.3101	5.4072	6.7126	8.1638	10.444	2.171	7.9738	2.4952	8.6176	8.2696	7.9536	5.8689	6.1248	5.9602	3.5927	6.6526	6.6012	7.2233	4.4048	7.0782	5.5522	5.6891	5.2542	1.4535	4.5143	7.3481	2.8919	1.3761	7.6469	4.7688	7.0368	6.6369	7.939	0.4576	3.1523
1013349	3.8242	3.3851	4.1406	3.3956	5.0143	2.4187	2.9335	4.279	3.8904	3.7028	4.0798	3.6501	4.1857	3.1135	2.3676	4.0749	2.6783	3.4785	3.1537	4.3742	3.1735	2.2237	4.0265	2.8267	2.5038	3.3912	3.4445	3.6172	3.4776	3.3341	3.4612	3.8178	3.6215	4.1434	2.0379	3.0344	2.3529	3.8706	1.4045	3.1332	3.4493	3.1566	3.3365	3.1317	3.9872	2.0349	2.921	3.1816	2.5367
1014152	13.0007	12.1993	12.8106	12.5757	12.3631	12.2119	12.1601	12.7626	12.696	12.3524	11.6561	12.4693	12.4506	12.4474	11.7236	12.1561	12.162	12.8069	12.5366	13.0381	12.4772	12.1856	12.3017	12.6887	12.2589	11.9358	12.3109	11.8826	12.5928	11.4218	12.475	12.9652	12.3409	12.3893	12.6522	12.5475	12.7864	12.5493	12.5628	12.7678	12.5955	11.9549	12.3014	13.361	12.2911	11.9929	12.3276	12.8486	12.4934
1015311	10.5222	9.0244	9.588	9.9091	9.8439	9.4956	9.1546	10.0036	9.6258	9.6547	9.2828	9.5701	9.1387	9.5574	8.5077	8.8089	9.3498	9.2	9.9869	9.288	9.5202	9.5932	9.5338	9.4467	9.3136	8.595	8.6146	9.2883	8.9892	9.7058	8.8432	9.3468	9.7948	10.1317	9.8079	9.8067	9.1183	9.8179	8.7604	8.6334	9.3936	9.9681	9.181	10.4073	9.4588	9.8414	9.1848	7.6298	7.6246
1015475	5.4691	4.142	5.1873	5.786	6.134	4.4265	6.2413	5.9733	4.3846	5.477	4.8841	5.4124	6.2006	5.7827	1.5835	2.8102	3.9671	1.9454	1.7816	2.5534	5.0241	5.0875	3.9856	5.7168	5.7071	3.3699	3.8525	5.2244	4.9499	2.4552	2.9344	2.2883	4.865	5.2554	2.8961	5.8578	4.7708	5.2064	5.0275	3.0608	5.5041	2.9633	5.4959	3.0515	5.0728	4.3265	2.3556	3.4267	4.2919
1016247	11.0103	11.9408	11.5992	11.1999	11.1756	12.2559	12.2659	10.9534	11.2994	11.4389	10.763	11.8273	11.8169	11.5601	13.5576	13.0661	12.5826	13.3991	14.7167	13.6866	14.6297	13.4335	14.1648	13.2372	13.0011	13.2975	12.3524	12.319	12.9719	13.136	13.9593	13.576	12.5481	12.9496	13.8084	12.6059	13.0919	13.7141	14.4192	13.2184	12.6827	13.2432	13.7153	12.5671	14.0255	13.6815	14.6016	14.1222	14.3137
1016309	7.4326	6.9152	7.1005	5.9144	6.1354	5.947	5.8184	6.0576	6.3533	7.2462	7.0132	5.8349	3.6936	7.7844	6.3148	4.0158	6.4478	7.0153	5.7892	6.506	6.8544	8.2401	6.293	7.1945	5.8601	8.4253	5.6945	7.0364	4.6362	5.3936	4.966	5.6742	3.9653	5.1007	5.2671	5.0766	5.3127	5.9843	6.1592	6.4557	6.7677	6.4815	6.1282	7.4861	7.1287	7.0561	6.0788	7.7799	8.2658
1017937	6.6512	6.226	6.0519	5.7991	6.3035	6.0076	5.7702	6.3886	6.2174	5.6253	6.5611	6.1109	5.4664	7.0726	5.7196	5.8405	5.8843	6.704	4.5862	5.6764	5.3127	6.5125	5.2865	6.9356	5.5987	5.4021	5.5999	6.5213	4.3238	3.7407	5.8633	4.7171	5.1565	5.5616	5.574	6.3832	6.7646	5.2529	4.5669	6.5514	5.6675	5.5689	6.6326	6.2651	6.7696	6.7828	5.173	7.0927	4.6933
1018173	5.1345	7.3229	7.8526	6.3033	5.2303	8.0146	7.5132	6.0709	6.4436	5.7147	4.9877	7.5663	6.6288	4.9661	8.353	7.1882	8.369	8.6393	10.7713	8.5178	9.9634	8.9813	9.8483	8.2841	9.3525	9.1895	8.1882	8.2997	8.6087	8.3624	8.9996	7.6623	6.157	8.2427	9.0895	7.6618	8.5712	9.3302	10.6482	7.9316	8.7817	7.5181	9.1661	7.427	7.6767	8.6516	10.7322	10.0159	10.0254
1019932	2.1963	2.0996	1.52	3.1027	2.2288	1.6938	3.3567	3.6616	2.1536	1.6752	2.1882	1.6645	2.5292	2.2014	1.963	2.6382	1.3967	3.4817	1.6312	2.4385	1.8666	1.7918	1.6438	3.632	1.346	1.4067	2.0042	1.1712	1.5063	1.8887	1.6157	3.3187	2.6307	2.0168	2.1524	1.862	2.0475	2.3171	3.4268	1.8221	1.5515	3.4202	1.6005	2.7583	1.4449	3.5269	1.3063	1.5683	2.1684
1020218	6.9134	7.0188	6.0323	5.7038	4.3396	5.7338	4.7636	6.7129	3.3091	4.9047	5.9984	5.7712	6.6667	2.4904	5.7467	6.5399	6.4699	7.2933	4.5113	5.1131	2.781	5.477	5.7945	7.0912	7.1845	6.6881	2.3191	3.5324	7.3053	0.4499	5.6996	6.536	5.3867	5.6607	5.8758	6.3828	7.3444	4.2358	3.6851	6.3019	6.3689	2.9144	5.8973	7.4325	6.7522	6.2216	5.8319	6.598	6.4372
1020500	5.1235	5.402	6.3811	7.3137	6.4943	7.3588	7.7567	4.8367	7.106	3.4462	5.0686	2.5364	4.1774	4.8297	4.8645	5.4028	6.2897	7.7988	8.2292	2.3366	6.89	4.8261	7.796	7.3954	7.9853	2.9657	5.6655	5.3289	4.0695	5.7668	5.1449	4.8615	4.4295	6.7952	5.0521	4.7492	5.116	2.4222	6.3856	6.0179	3.3913	4.0758	7.1145	1.9494	6.0328	6.235	8.04	2.3148	2.8269
1020712	10.9394	9.3691	9.991	10.3159	10.1941	9.7169	9.5305	10.4463	10.0126	9.9821	9.6865	9.9695	9.6412	9.7931	8.921	9.0992	9.8903	9.4624	10.0963	9.28	9.6049	9.8737	9.6809	9.7221	9.7658	8.9192	8.9098	9.5164	9.4653	9.907	9.2056	9.8335	10.0301	10.4599	10.1873	10.0861	9.4595	10.0337	8.9612	9.0191	9.6234	10.2517	9.5365	10.5266	9.6643	10.0555	9.6097	7.6693	7.6554
1022972	10.3426	10.3575	10.3417	10.3847	10.7861	10.0183	10.7461	11.0522	10.5925	10.6882	10.1599	10.5962	10.8021	9.9185	12.5728	12.0103	11.7337	10.7059	12.1552	10.6749	11.1419	10.5727	11.5753	10.2293	10.5193	11.3119	10.2552	11.3482	10.9291	11.682	12.6148	10.728	11.5296	11.4579	10.7993	11.1439	11.352	10.3582	9.6472	12.0326	10.8333	12.2565	11.1627	11.3076	11.7503	10.9988	10.4921	10.5374	9.8759
1022973	3.005	4.6669	3.5906	4.5724	1.8252	2.071	3.8576	4.934	3.5178	3.111	5.1358	4.9957	4.4409	4.1833	6.379	3.7344	5.4318	5.456	4.3824	4.5884	3.4833	4.9566	4.057	4.0025	4.9526	5.5124	4.2582	5.5144	4.5118	5.6461	5.362	3.63	5.9078	5.673	5.4211	6.0589	4.4951	5.0812	5.5905	5.0701	4.3092	5.6873	5.1666	5.0858	5.8347	5.2419	4.7773	3.1094	1.966
1023229	2.2737	2.1508	1.5586	1.9843	2.3134	6.4455	1.7197	4.118	4.476	5.1557	2.2344	1.6444	2.5834	6.5725	8.8893	8.0268	6.8139	1.641	4.2679	2.4943	6.5666	1.7665	4.5056	1.2198	3.8148	8.3391	6.6147	8.1744	5.3822	9.8132	7.6757	6.8649	4.5621	6.7673	3.0242	7.6763	7.1581	1.6801	0.4231	1.011	2.9014	2.5935	3.271	2.1309	1.8049	0.2597	0.6283	0	1.5459
1023232	2.0853	1.9896	1.4625	1.7691	2.2023	1.6515	1.5846	2.1696	2.1781	2.3993	2.0672	1.5541	2.5261	2.3938	6.364	4.5544	4.6809	1.5985	1.8218	2.2904	1.8435	1.6497	1.6479	1.2129	1.3148	3.4471	1.9475	5.4922	4.7925	5.678	4.3019	2.9168	3.5849	4.1254	3.7613	5.2424	5.0993	5.2521	0.0298	0.6319	1.4241	1.038	0.4493	1.5761	0.2502	0.7752	0.1853	0.4537	0.9785
1023287	5.3648	5.7913	4.2676	5.0143	6.3204	6.3732	4.8675	5.4689	4.1384	5.1201	6.2716	5.9744	6.1504	6.4854	5.3491	6.1858	5.4408	7.0723	6.5043	6.6178	6.8496	6.6797	5.6805	6.2673	5.2864	5.6988	5.8669	6.0319	5.7373	5.1741	4.92	5.6617	6.3704	5.172	5.9448	5.7042	6.2222	6.9636	6.5036	6.0555	7.0053	7.1245	6.1514	6.8189	6.017	6.0598	6.5955	8.0701	6.7862
1023288	5.319	6.0363	4.7123	5.0175	6.3251	3.6968	6.1163	6.4853	4.4311	5.7606	4.0745	6.2218	5.9551	2.3713	5.3851	5.5891	6.5845	4.3291	5.6126	6.8786	5.9795	5.7184	5.7917	6.6299	6.7088	6.6879	5.8687	7.2337	6.0794	5.3756	6.2133	5.3262	7.1494	6.5914	6.4009	6.8691	6.7818	7.3117	4.4853	6.7277	7.1894	4.7653	6.5766	7.6984	6.9474	5.6637	6.6583	7.1081	7.3449
1023289	5.5843	5.5115	4.4467	4.0451	6.2732	4.1351	5.907	6.5726	2.8474	5.1677	2.5547	6.2862	5.7701	2.5522	5.3607	5.2992	6.5095	3.8347	5.3759	6.9972	5.8267	5.2821	5.3184	6.5562	6.5004	6.9301	6.0393	7.1182	5.6523	4.9959	6.1515	1.501	7.224	6.4415	6.4144	6.9457	6.7816	7.1808	4.2243	6.099	7.309	3.3694	6.5546	7.8428	6.7925	5.0161	6.8033	7.0089	7.2631
1023518	6.5662	5.4405	4.7681	6.6838	8.1901	8.4687	8.433	8.7838	9.1392	8.1886	6.2741	10.1211	9.6647	7.0159	10.2197	9.2714	10.2176	4.7319	9.3722	5.3967	8.0488	7.1478	7.6293	5.7085	10.2	10.3954	8.1711	9.6387	9.9507	10.2016	9.9874	9.55	9.5424	10.4012	9.3502	9.9993	8.132	5.8315	3.8857	9.8387	7.9221	9.5509	8.4984	7.1109	8.6687	8.9021	9.2498	6.9727	7.3604
1023519	5.85	5.4562	3.7304	5.6194	6.7876	4.6146	5.0983	4.5238	5.723	5.6376	6.3853	5.1027	5.7821	6.0687	6.3179	6.3507	4.1127	5.841	5.3237	4.866	5.7412	5.1809	5.4854	4.8848	4.1714	4.1435	5.1859	4.4488	6.4088	5.5925	4.8038	5.3309	5.7914	5.2699	5.3526	5.8065	5.7828	6.1662	3.3964	5.0663	4.8972	5.5849	4.3284	4.3878	4.6468	4.6338	4.6818	5.1268	4.5416
1023520	3.8573	4.0791	1.5388	2.5295	4.0585	1.84	4.1565	1.6144	2.701	2.0374	5.745	3.4984	5.0189	3.2235	7.276	2.6257	7.5413	6.3209	5.1004	5.5193	5.6551	8.8569	2.0929	5.683	7.5271	8.8727	4.4433	7.1862	3.2787	7.58	4.7763	5.3239	5.9524	5.2612	1.4139	4.6555	2.0825	4.6532	6.2958	4.3316	5.115	2.9503	2.8331	4.9609	0.4551	6.3414	4.2055	7.9441	7.1207
1023572	6.9921	9.3136	4.2832	5.3848	7.4975	5.8779	5.9491	5.6217	6.4315	4.6391	7.2788	7.5205	6.3139	6.9713	7.2432	7.48	6.2904	5.9828	5.5454	7.7329	5.5631	6.4813	6.0437	4.15	5.9213	6.6519	7.6108	6.0528	7.5768	8.4715	5.9143	7.1586	8.1095	8.0738	7.1973	8.5758	5.0923	4.7461	3.2562	3.7371	4.6589	7.6611	5.9653	4.0841	6.7628	5.2509	5.1105	4.6951	4.987
1023573	2.2879	2.1481	1.5846	2.0129	2.4333	1.7937	1.8071	1.7663	2.3182	1.8127	2.2309	1.8364	2.6503	2.3271	4.1393	2.7115	1.4742	1.747	1.8839	2.5206	1.9957	1.7419	1.8142	1.385	1.4461	1.508	2.1413	1.2105	2.8703	1.6144	3.8116	1.7187	2.3027	3.7083	1.9133	3.1223	2.0093	2.2715	1.0228	1.6266	1.4856	2.1271	1.4427	2.7952	1.3521	2.3834	1.1833	1.3676	2.1656
1024086	3.5572	4.1718	5.2732	4.337	5.1657	2.2368	5.369	4.4597	3.5886	4.9534	4.6041	4.6365	2.2352	2.6168	3.5701	4.4209	3.5776	5.0826	3.8174	4.9674	4.1966	5.0663	4.0236	6.4152	3.7547	2.824	3.397	4.4286	4.241	4.9339	3.7541	2.9421	4.4655	5.3795	5.1211	4.3324	4.5129	5.3668	5.5954	4.4763	6.0621	3.7751	4.8136	6.4153	3.5518	5.0755	5.1769	4.8022	4.7617
1024721	9.4346	7.6761	6.7925	8.3313	7.8858	8.4753	9.5125	8.7417	8.1579	8.0413	9.4819	7.467	7.9708	4.5176	11.5304	11.609	12.8153	9.2962	11.3812	12.3543	11.7787	11.6954	9.6026	10.2867	11.4319	12.9329	8.0018	12.369	9.8228	11.64	11.954	10.1597	12.03	9.8294	9.5913	10.6864	8.7098	10.4535	7.7014	10.5073	12.2378	13.1215	10.1171	12.0474	10.0868	10.6444	10.2292	11.1161	10.297
1024722	2.1174	2.5498	3.1772	2.2368	6.1416	2.7595	4.0727	3.2839	3.1118	3.3554	5.8908	3.3791	3.406	3.2539	2.8607	3.6298	6.0498	6.644	5.2787	7.1015	2.8178	6.824	5.3126	4.3631	3.7178	5.4857	6.1762	5.3245	5.3164	5.1378	1.3028	1.8432	1.2277	1.3808	1.6828	5.5434	4.5783	1.9567	0.7825	4.1089	5.5291	2.0437	4.0084	6.211	0.9732	5.6634	0.9301	5.3356	4.8871
1024723	4.1894	3.8992	3.4473	3.6356	4.8508	3.3126	4.5586	3.8611	3.5705	4.1324	4.3212	2.0541	5.6411	3.0469	1.8106	4.1655	2.9063	3.909	3.6094	5.5758	3.1643	3.2342	3.9943	3.5512	3.5886	2.2032	3.6829	3.3553	4.3667	4.8711	3.8574	4.2117	5.6398	3.5259	3.8808	3.2011	3.4255	3.9361	3.4384	3.6313	5.1676	4.0452	6.0689	3.6881	4.2345	3.7467	3.4998	2.5879	1.9728
1024994	1.6217	1.4972	0.9238	6.237	11.2141	1.6515	6.7789	7.1176	6.2828	6.5067	6.2329	7.3462	7.292	1.6114	9.7087	8.13	10.0539	7.681	7.4658	7.0364	8.5395	11.2823	2.6002	6.9188	9.6639	11.675	1.4559	10.1263	7.1456	10.5937	7.4217	7.7932	7.0027	6.954	6.7214	6.6047	3.8021	5.9731	9.0586	6.0521	7.5918	6.5129	5.2814	7.9775	3.6429	8.6841	7.0335	9.0507	8.8606
1024995	2.0249	1.9631	1.3881	2.4798	2.1105	1.5541	3.1441	1.5196	1.9856	1.5267	4.8366	1.9959	4.1789	2.0792	6.8185	2.5528	7.3595	5.788	4.9615	4.9029	5.0985	8.5492	1.4927	5.2739	7.3859	8.5816	2.6008	6.7874	2.9021	7.4804	4.6657	4.834	5.035	3.3987	0.7365	3.8262	0.9654	1.7968	5.8985	4.6116	4.4554	2.3738	2.4694	3.0977	0	5.8302	2.8121	7.7104	6.8087
1025515	3.3658	4.289	1.6158	3.046	2.4291	3.4961	4.5667	3.9119	3.2371	3.564	5.1224	3.6243	4.2748	2.5429	6.1389	4.531	4.8247	3.0174	6.1377	2.5116	3.8023	4.9603	4.406	5.6215	5.1696	5.5857	4.2157	5.5308	3.8651	5.4692	4.9579	4.2584	4.1583	4.397	3.9218	4.0451	3.9812	4.2367	2.5847	5.5125	4.0166	3.5851	5.4239	4.6812	6.7526	5.5697	5.672	4.0215	2.8686
1025516	2.8498	3.329	1.3761	2.9473	4.5841	2.3746	2.85	2.7769	3.5926	4.6226	4.1571	2.7529	2.8161	3.5442	3.2071	4.2771	3.9429	3.6564	3.9553	2.7785	2.1913	3.9175	2.8269	3.9258	3.1263	3.138	3.3429	3.5562	2.9688	4.444	3.2537	3.9771	4.6378	3.0428	4.1952	3.1272	2.6213	3.5886	3.6356	3.751	3.934	5.5757	3.5665	4.2061	3.3903	2.8915	2.7263	3.7861	3.4663
1026986	8.7194	8.7801	8.2837	8.529	9.4677	7.7796	9.3125	9.1511	7.634	9.1256	9.0088	8.8531	7.9468	9.4367	10.0606	8.7741	10.2981	11.0054	8.0347	10.5507	10.0655	11.6287	5.6231	9.6501	7.5279	11.2368	9.4085	9.4472	8.2527	9.9245	9.651	8.8845	9.0526	5.4617	7.8242	7.6949	7.2999	10.733	10.7646	7.4486	8.9	10.7083	7.3059	11.049	8.1815	9.2238	4.5605	11.2919	12.4493
1026987	4.6543	5.0971	3.9156	5.1258	5.8757	1.8182	5.98	4.5349	3.9375	4.4281	4.3537	3.6157	4.7545	2.1533	4.021	5.8041	5.4289	6.1958	4.1488	5.6029	5.6808	6.8706	2.8131	5.692	4.3513	4.6347	5.3567	5.0294	4.6576	4.3902	3.9042	5.2633	7.0665	6.9113	4.8237	6.6276	3.5416	7.2573	6.4298	4.4967	6.8106	3.8132	4.1729	6.7053	4.3542	4.6279	6.3939	6.1523	6.4125
1027671	3.7147	4.1097	0.7558	2.8653	5.2454	3.4699	3.6468	2.0623	4.9267	2.6407	4.9998	2.3917	5.0179	3.2818	4.8306	5.0476	2.2033	4.5954	4.2277	4.5985	2.9121	3.1916	3.6297	2.9175	7.7138	3.2776	4.9381	3.7157	4.5847	3.6445	3.8069	3.9152	4.7188	3.5199	5.1758	1.7015	4.8062	3.6108	1.3358	3.6208	1.7483	6.506	3.0348	3.027	1.7698	3.6447	2.6058	3.1147	3.1659
1027672	2.108	1.9429	1.312	1.7183	2.1476	1.6628	2.0591	1.5029	2.1526	1.5312	2.0611	1.5387	2.4566	2.0751	1.9288	2.75	1.2371	1.5917	1.531	3.3175	1.8294	1.6996	1.6204	1.2101	5.2091	1.2166	1.8865	1.9995	2.0042	1.7404	1.4865	2.7746	3.5113	1.7208	2.9976	1.6494	1.9742	2.3104	1.792	1.5413	1.3782	2.1094	1.3718	2.863	1.4704	1.6738	1.0897	1.3846	2.1027
1027782	2.2473	2.1905	3.7841	2.0185	2.3307	1.7239	2.0118	1.7656	2.2452	1.7576	2.29	1.7797	2.6574	2.2903	8.2627	6.0231	5.1283	3.8207	1.8675	2.4974	1.8577	1.8678	1.6991	1.2436	5.5216	6.7592	4.7268	6.3704	4.6346	8.0124	6.7322	2.0133	4.0501	4.5236	4.4872	5.9058	7.3069	1.6277	0.495	1.1485	3.6502	1.5656	0.8107	2.4587	5.4383	1.2078	0.6514	0.9003	1.5911
1027783	1.9463	1.8682	1.2983	1.6751	2.6326	2.6264	1.4586	1.405	2.0658	1.4069	1.9694	1.6325	2.4679	1.9969	1.8308	3.1283	1.153	1.5556	1.9944	2.1907	1.723	1.7656	1.5845	1.1485	1.2544	1.2098	2.5654	0.8811	1.0329	1.8342	1.6049	1.8344	2.629	1.9255	2.1732	1.8632	1.9326	2.1737	1.1279	1.7717	1.5142	2.1298	1.5505	2.6371	1.928	1.9324	1.2743	1.5167	2.1148
1027784	1.7761	1.6852	1.1634	1.4944	3.0607	1.6036	1.3056	1.2641	2.0948	2.1918	1.7823	1.5507	2.9218	1.7966	2.3954	2.2542	1.086	1.5168	2.7016	2.8805	3.1051	1.7229	1.5614	1.0737	2.0869	2.8495	3.1983	0.7844	0.7016	1.4582	1.2813	1.5166	2.314	1.5791	1.8032	1.9204	1.6359	2.2012	0.8191	1.3663	1.189	1.8223	1.2607	2.334	1.1588	1.9176	2.9215	1.1671	1.9569
1027785	4.6683	1.9294	2.5092	1.7439	2.0929	1.8037	1.4745	2.5545	2.2972	4.68	2.0183	2.7089	2.6603	3.298	7.619	5.4897	5.4867	1.7467	1.8544	4.6516	1.9703	1.874	1.7854	1.3271	5.1411	6.4972	2.3467	6.1039	2.9526	8.1765	6.7282	5.4975	1.3045	0.7415	4.362	6.4874	7.6105	1.4443	0.2261	1.4954	2.7536	4.8133	0.8209	1.8849	0.5397	0.6689	0.4216	0.3027	1.305
1027786	5.1783	1.9437	3.5205	1.7582	2.1892	1.5811	2.6351	6.1849	2.0705	5.8991	2.0041	4.3776	2.4281	2.0633	9.7066	7.504	7.3036	1.4717	2.0664	5.4442	1.7103	1.6841	1.5597	1.1199	6.807	8.216	1.9048	8.057	4.5697	9.5897	8.3449	6.8394	2.4391	3.9181	4.4927	8.0979	8.4085	1.9224	0.7205	4.2721	4.4166	6.1059	1.5768	2.8358	0	3.0026	1.4607	0.1748	0.7913
1027787	3.6411	2.8584	2.3101	1.9899	4.1261	1.6309	3.1699	3.2424	2.3851	2.8322	3.6826	4.4122	3.03	3.072	7.7724	5.9697	5.7078	3.4342	3.2048	4.5553	1.8023	3.0703	2.5251	1.9606	5.0953	7.849	3.1062	6.23	3.7488	7.5658	6.6897	5.4098	4.3415	1.8562	2.4977	6.4794	6.8059	2.8535	2.2562	3.4395	3.453	4.6603	2.9279	2.1019	2.1189	0.2926	0.8258	3.3159	3.6345
1027924	5.6515	6.589	6.3389	6.1778	5.782	6.3305	6.4545	5.96	6.4609	6.5847	6.5832	6.628	6.0283	6.4999	4.5887	4.2162	4.9578	5.1073	4.3729	4.8037	4.853	5.3989	5.4762	6.3999	5.3287	4.3638	6.2653	5.5392	4.9361	5.0281	5.8166	5.0297	5.5129	5.0698	6.8721	5.3208	5.9385	4.1106	6.1331	6.1656	5.2742	5.4082	6.3333	3.2047	5.6861	4.9295	5.2586	5.6494	5.5838
1027925	4.4053	4.8703	4.802	4.2376	4.9114	7.0065	5.0217	5.0044	4.0905	5.0929	5.1829	4.8098	3.1031	4.9081	4.0765	4.8025	3.7922	4.3371	3.5676	4.0098	4.0184	3.7593	4.1274	5.2646	3.1945	3.3674	3.5112	4.0857	4.8202	3.8444	3.6573	4.673	4.4207	4.579	3.8583	3.9619	4.6108	4.3029	5.4065	4.4406	3.616	4.2756	4.371	2.8471	4.7336	4.2285	4.0824	4.4548	4.7771
1027926	3.2414	3.9446	4.4704	3.6478	3.6363	4.977	4.6017	3.9492	3.121	4.4511	3.2483	4.3345	2.5718	3.0687	1.94	2.4382	1.3088	2.39	2.0683	2.505	2.9319	2.3284	3.0743	5.0617	2.434	1.2845	2.8067	3.2725	3.1196	2.5158	1.5702	3.2397	2.4541	3.295	3.715	2.6305	3.0017	2.2295	5.1705	3.2917	3.2509	2.7005	4.1506	2.6804	2.7271	1.7482	3.3626	1.4321	3.5342
1027991	11.9882	10.2972	11.7773	11.971	10.9802	11.4078	11.0311	12.0562	11.5095	11.619	11.5001	11.222	11.0541	11.5272	10.6867	10.3668	9.3948	12.0499	11.9797	12.9498	12.7898	12.2379	11.6866	13.1514	10.1259	9.7545	11.1032	10.1257	10.8864	11.6322	11.7509	11.4682	9.2549	10.469	11.717	11.9906	12.0756	12.2411	11.6032	13.2226	12.6519	9.6879	12.7	12.9459	13.2075	13.0096	12.38	11.2496	11.18
1027992	7.51	6.8917	7.5002	7.591	7.7044	6.8084	7.3003	7.156	7.537	7.1007	7.9057	7.2531	7.3229	6.7444	6.5576	6.553	4.8508	8.0885	7.4038	7.2026	8.2842	7.2299	7.0687	8.9664	6.0711	5.8944	7.1887	6.4758	6.6281	6.6807	7.1123	5.943	6.2142	6.1324	6.8403	7.5643	8.3341	8.0684	7.3597	8.4966	7.5453	5.736	8.1337	8.1543	8.2629	8.5369	7.4125	7.1329	6.4457
1027993	5.9408	6.3586	6.2642	6.2469	5.245	5.4597	6.3007	6.3845	6.1035	5.9546	6.632	5.9651	5.5643	5.9964	4.6946	5.3707	3.9668	7.1741	6.5546	5.9941	5.936	6.248	5.7572	7.7676	4.7464	4.4434	5.982	5.1718	6.1272	6.2147	5.5294	4.5908	5.069	6.507	5.599	6.1328	7.0952	6.528	6.1254	6.9185	6.3558	3.6206	6.9247	7.673	6.7287	7.0391	5.6969	5.6264	4.8621
1027994	5.1134	5.9616	5.3888	5.419	4.4913	2.5953	5.0357	5.9743	5.1553	5.1025	8.3142	5.3535	5.5828	5.6669	2.0815	5.2011	3.247	6.6526	6.1152	5.4115	5.2481	4.523	4.948	7.283	4.3216	2.97	5.7538	4.481	4.5032	5.8923	4.6752	3.7324	4.0629	3.8247	5.7985	5.6572	6.3709	6.1648	5.6421	6.1896	5.8479	3.2786	5.7688	5.7742	6.4042	6.624	4.8693	5.3707	4.661
1028259	9.9326	8.9185	9.4461	8.7967	9.3064	8.4072	10.3727	10.0184	9.6396	8.7764	9.9042	9.4312	10.0026	8.7477	9.8762	10.154	11.3522	9.8478	9.9891	11.6435	10.2535	11.2735	9.2735	10.9817	11.3341	12.1767	9.1972	11.7309	9.8457	10.8282	10.5965	10.0458	12.3879	9.5932	9.6371	9.787	10.7709	11.0664	8.6729	10.7201	11.354	13.6962	10.6458	11.9682	10.971	10.0495	9.82	11.687	12.1226
1028261	2.9928	2.76	1.5183	2.9716	4.2187	1.728	3.7468	3.4213	2.2447	3.9674	4.2021	1.7141	3.5086	4.4076	2.5604	4.2947	3.3043	3.8836	1.9418	4.0165	3.8609	1.8429	1.7193	2.679	2.3292	3.3208	1.8216	2.5197	3.6597	3.6629	2.1456	3.1658	4.8305	4.6832	2.2488	3.2629	4.1384	2.7945	2.2016	2.1623	2.7249	4.0504	2.8254	3.2932	2.493	3.9466	3.9664	1.7392	4.578
1029093	2.2465	2.1574	1.62	1.9356	2.3825	1.6272	3.9083	3.1887	2.1714	2.1918	2.2267	1.5315	2.5272	2.23	4.6464	4.1879	1.5202	1.5737	1.7492	2.4688	1.8263	1.6078	1.631	1.1868	5.5476	5.1231	4.1894	3.4713	0.5803	4.3161	3.5245	2.2951	2.01	4.8233	1.5324	4.9997	6.7909	1.7668	0.6438	2.0073	1.0396	1.6648	0.9279	2.2106	0.8526	1.2781	7.1508	0.9669	1.6149
1029094	4.1712	1.9773	1.4865	1.7942	2.2025	1.5495	1.578	1.5349	4.28	1.6027	2.0423	1.5472	2.3951	2.1048	6.8696	5.6267	4.7594	1.4584	1.7871	3.3549	1.6774	1.6856	1.5235	1.0839	4.21	5.7987	1.9433	5.9855	4.4306	7.9262	5.9642	5.1361	1.4231	3.8925	4.1049	6.0057	6.3337	1.2926	0.1713	1.5981	2.4665	3.7532	0.7833	1.7712	0.3919	0.7329	0.3238	0.4639	1.1971
1030654	11.0523	11.8341	11.559	11.7452	10.9588	12.3453	11.8533	12.0272	12.0975	11.4367	11.3826	11.9149	11.5869	11.5522	11.7097	10.5175	10.8731	10.6666	11.8981	9.9602	11.3126	9.9473	11.5085	10.2386	10.196	9.4009	11.5575	9.8041	11.2396	11.3016	11.7417	11.2642	9.4286	11.2395	10.7686	11.291	12.0332	9.7358	10.361	11.5603	10.3989	9.9437	10.9171	10.0455	10.9307	11.1264	10.9009	10.6354	10.5331
1030655	10.1508	10.9689	10.9612	10.8625	10.0158	11.5513	11.1635	11.2895	11.4018	10.5313	10.4833	11.3382	10.898	10.6662	10.8778	9.4445	9.95	9.6638	11.1024	8.927	10.5793	8.9876	10.618	9.3869	9.4002	8.6147	10.9926	9.0664	10.3719	10.104	10.5585	10.1312	8.1002	10.0502	9.9824	10.531	10.9807	8.8777	9.5015	10.4954	9.5801	8.7337	10.0481	9.3931	9.7879	9.9643	10.2786	9.8151	9.6602
1030656	3.0145	5.0777	6.5207	6.6719	5.0862	6.2396	5.8182	5.573	6.5249	4.4507	5.324	6.5504	5.3519	4.2857	4.958	2.9603	4.4033	3.7558	5.4457	3.6434	4.3856	2.7914	5.126	3.7272	3.6516	3.3319	6.5367	4.1483	4.2985	4.016	3.2325	1.8656	4.1779	3.2126	3.9505	4.4985	5.6219	2.4534	2.7801	4.0477	3.1882	2.3433	4.9136	5.6624	3.1215	6.3294	4.3041	3.0956	2.3763
1030746	2.0977	1.9896	1.3697	1.7396	2.2467	1.59	1.5242	1.4417	2.0445	1.5498	2.0715	1.5169	2.3687	2.0831	1.8153	2.6161	1.266	1.5351	1.612	2.3221	1.7358	1.6211	1.5858	1.1843	1.1917	1.2706	1.9356	0.8492	1.1603	1.7653	1.5415	1.8487	2.5216	1.8716	2.0711	1.8188	1.9533	2.1956	1.7045	1.7061	1.4506	2.1236	1.5283	2.6671	1.2821	1.854	1.9185	1.5342	2.0501
1030943	7.5695	7.5096	8.0347	7.5511	6.6472	7.0259	6.5133	7.5811	7.9906	8.9159	7.4967	6.7132	4.5206	8.715	7.0946	5.7396	7.835	10.3515	6.7011	6.6397	8.5536	10.8944	6.5472	6.9275	9.252	8.6945	7.759	9.0635	7.2902	7.1903	6.8187	6.4761	8.0974	5.2156	4.9777	7.0734	4.9684	8.9464	9.9265	6.3046	7.1647	9.9005	7.5752	6.5949	7.068	7.3505	9.202	9.7571	10.2058
1036346	2.2976	2.2302	1.7188	2.0521	2.3984	1.7933	1.8442	1.7897	2.3211	1.7889	2.3515	1.8522	2.7028	2.3309	2.0398	2.8005	1.5541	1.7365	1.803	2.5512	1.9424	1.9226	1.7923	1.3574	1.536	1.5622	2.1742	1.2688	1.4174	2.0258	1.8276	2.0491	2.6571	2.1097	2.3108	2.0201	2.2701	2.5654	1.2313	2.0297	1.7659	2.4867	1.8315	3.105	1.5306	2.0701	1.4162	1.8038	2.5133
1036347	3.8797	4.8075	2.623	4.1297	5.5004	3.8995	4.682	3.5724	3.1723	4.4705	5.4982	2.8634	4.564	4.5044	3.6413	5.6861	3.9078	5.5494	4.8741	4.8273	3.4983	4.1579	4.0644	3.6458	4.268	3.8648	4.2524	3.8716	4.7835	4.831	2.5598	4.968	5.1077	4.4672	4.3458	3.4336	4.5793	4.8941	3.3724	4.5894	4.3469	5.0535	4.9214	3.6599	4.1283	4.6959	3.7785	5.0155	3.0845
1037347	2.1099	4.4559	1.4817	2.4574	6.4676	1.9006	3.33	1.581	2.4604	1.8622	2.0776	1.7944	2.7926	5.0994	2.2111	2.4656	3.8899	4.9493	2.7001	5.2761	2.136	5.2375	2.593	1.8907	1.3424	4.1165	1.9675	4.5901	3.1015	1.7087	2.0278	1.8348	2.3873	1.667	1.8692	1.9975	1.8343	2.0497	0.9497	1.5148	2.8999	1.9197	2.3845	2.4787	2.0741	4.0799	2.3732	2.0055	4.2668
1037348	2.2982	4.3446	2.9068	2.3987	3.3665	2.091	4.4541	3.1091	3.5226	4.8253	4.0501	3.2494	2.9085	5.0211	2.4846	3.5569	3.1767	4.6528	3.746	4.6566	3.4029	4.5781	2.6431	2.7645	3.4323	4.5324	3.5638	4.7323	4.2728	3.8795	2.6719	3.2703	2.7439	3.9781	3.2502	2.5893	3.2513	3.2626	2.4178	3.7682	2.2952	2.6075	2.7595	2.4852	2.9257	4.0788	3.7739	2.5915	2.6356
1037632	5.732	2.8396	2.6316	2.2927	3.1767	2.0538	5.0145	4.8692	2.6065	3.4035	4.0525	2.6572	2.9412	3.3653	2.2913	2.5565	3.5939	7.2713	2.1436	3.7515	2.2269	4.5106	5.0987	3.9946	1.5747	3.1661	2.5919	0.9674	1.9452	2.9429	2.4638	6.3169	3.1385	2.6301	3.8945	3.0086	7.1518	3.2313	2.894	2.5	7.0452	4.1391	2.533	3.7486	2.181	3.0025	2.6183	3.2677	3.9773
1038530	5.2237	6.3651	6.3639	5.9167	6.7123	7.1182	4.5962	6.2967	6.3607	6.67	6.3874	5.9701	6.5389	6.7497	8.3213	7.8277	8.6477	6.5685	5.0877	8.1081	2.9793	7.0944	5.2107	5.9322	5.2883	9.6455	8.7736	8.0129	9.4512	8.7388	7.6015	7.6857	7.9458	7.2457	7.5459	10.0256	2.8597	3.1287	1.9339	5.181	5.6122	6.5589	3.9663	6.5412	5.3456	5.3611	6.1165	7.2314	8.5181
1038531	2.3366	1.9653	1.3345	2.6684	3.7835	1.7517	2.6661	2.336	4.0205	2.4538	2.8077	3.5032	2.5631	3.2684	3.111	2.5463	5.5767	1.6789	3.2994	4.0602	1.9239	1.7386	1.7359	3.8136	3.6018	5.3374	1.9199	4.1023	4.8886	4.5601	2.0843	3.612	3.8721	4.0447	4.439	5.6005	1.4766	1.7506	0.5399	1.5853	0.9701	1.5843	1.0313	5.4141	1.3894	0.7399	0.7091	1.955	1.5966
1038752	6.8097	7.5439	7.9935	7.252	7.3747	5.4981	6.8707	7.4416	7.6151	8.7737	8.4138	7.2745	6.4607	9.3894	5.0957	7.3267	8.2293	9.8653	7.3148	7.1932	8.9258	10.5798	7.2896	6.8735	9.5323	8.8621	7.7204	9.2673	7.68	7.6949	6.9205	7.7343	8.6807	5.8166	6.0122	7.0414	6.0277	8.5841	9.9214	6.4563	7.2905	10.7073	7.3514	6.7649	7.0763	7.224	9.2039	9.3729	9.8946
1038753	6.5967	7.5699	8.0868	7.354	7.5159	5.6733	6.8706	7.7927	7.8524	8.8784	8.2841	7.4467	6.4721	9.3955	4.9613	7.1916	8.314	9.9158	7.4652	7.2153	8.9985	10.5758	7.4795	6.8464	9.6479	8.8562	7.6795	9.401	7.7842	7.9182	7.0008	7.9377	8.7286	5.9491	6.1074	7.113	6.0674	8.7286	10.0724	6.5862	7.3867	10.8544	7.5945	6.9548	7.3401	7.2063	9.4906	9.514	10.0343
1038754	4.8349	5.2059	5.5901	4.7189	5.3599	3.0117	5.065	4.8396	5.4666	6.7557	5.7733	5.0691	5.3499	7.3299	1.6299	3.9188	6.022	7.2936	4.5687	4.3289	6.4392	8.3587	5.0371	4.707	7.6196	6.3014	5.9126	7.1353	5.5061	5.0108	3.6348	4.7764	6.3303	2.6782	3.8214	4.6551	3.5943	6.3806	7.6165	4.2589	5.0324	8.1633	5.0358	3.246	4.7555	3.967	6.9503	6.9866	7.5167
1041374	14.1206	14.3989	13.7532	14.0275	14.0381	14.0131	14.2354	14.372	14.6183	14.3929	14.0852	14.1723	13.6124	14.1401	14.0406	14.6107	13.7924	13.164	14.5759	14.7446	15.59	14.9226	13.8172	12.5538	10.1402	12.9048	14.2213	12.9633	14.4192	14.1669	15.0162	13.8567	13.6513	14.265	12.5454	13.551	10.6963	14.2119	12.4412	14.1587	14.7203	12.698	13.214	15.0604	14.4331	15.3066	14.5813	15.0203	15.1362
1041376	2.3603	4.368	4.6538	6.1972	2.2371	5.7748	4.4668	4.5688	6.4227	5.733	6.4406	5.5066	3.6171	2.1432	5.8955	4.9817	4.7218	1.3507	5.0353	4.1543	4.3437	4.2645	3.8125	2.2579	1.3082	1.8789	4.5103	2.7921	3.1449	6.5498	6.2408	4.8249	2.9734	2.3938	2.6002	4.5159	2.7771	6.6089	2.1065	2.2858	6.9249	3.0281	3.1717	3.5939	2.1056	5.9613	6.6937	5.96	6.3653
1045889	10.1422	10.4161	10.9665	10.3968	9.5683	11.0656	11.0277	10.4246	10.8538	11.0133	10.084	10.8301	9.6352	10.6863	13.3872	11.8793	11.7485	11.0418	13.2827	11.7375	11.9909	11.5267	11.2674	11.1411	12.6275	12.4605	11.3788	11.3781	11.0272	13.3209	12.9243	11.9709	10.3461	11.9236	11.4845	10.5166	11.0322	12.1853	12.7594	11.0598	11.6422	11.351	11.1187	11.079	10.9726	11.3437	13.132	11.4795	11.9406
1045890	8.3486	6.0083	7.3776	7.786	5.9149	6.422	7.999	7.9092	7.3034	8.2522	7.355	7.0604	6.3861	7.8078	9.3703	7.6499	8.7685	7.9854	7.7616	8.5331	7.8234	8.7696	6.4148	8.5223	9.6505	8.4981	6.6966	8.8891	7.311	9.5919	8.5495	8.4276	8.4836	8.6205	8.0317	8.1189	6.7794	9.414	9.0519	7.2849	8.6767	9.0183	7.818	8.1188	8.8255	8.6455	8.5327	6.6728	7.1595
1047343	9.8393	10.7922	10.0918	9.9588	9.8982	10.2975	10.5101	10.1103	10.4408	10.1266	10.2918	10.406	10.2896	10.1135	10.1964	8.4413	9.232	9.8851	9.0713	8.0145	9.4165	8.8679	9.5422	9.9724	9.7549	8.9033	9.7923	9.7189	9.5777	9.1217	9.3983	8.7075	9.0118	9.6334	9.5241	9.7158	10.1873	9.6756	9.3597	9.9108	9.4501	9.0733	9.9515	9.7736	9.5684	9.6869	9.7586	9.138	9.0282
1047344	7.2165	8.247	7.736	7.4971	7.297	7.9214	8.146	7.6017	7.9602	7.7742	7.9088	8.0852	7.4443	7.6236	7.4787	5.5597	6.4714	7.5627	6.7694	5.5509	6.887	6.5232	7.1181	7.5703	7.2517	6.2876	7.1257	7.0788	6.7121	6.4853	6.7708	5.4096	6.3518	7.217	6.7333	7.2078	7.7271	6.8541	6.9321	7.3587	6.7739	5.976	7.4054	7.3434	6.7014	7.4431	7.2624	6.5076	6.5943
1047938	8.2709	7.3854	7.7391	7.9714	6.1824	7.5	7.4529	7.7051	8.6827	8.5994	7.3468	8.0235	8.2435	6.9697	7.1032	8.3807	7.6714	6.6039	9.0376	8.4905	7.7807	6.7765	8.5379	7.5697	6.6192	7.0912	7.8138	6.5546	9.0455	7.6478	7.7587	8.1628	7.9139	9.1947	9.1079	8.9568	7.9642	7.5188	9.1145	6.7846	7.8588	7.1455	7.4482	7.2554	7.4196	8.0281	9.2986	6.0127	6.0325
1047939	5.0674	5.0613	6.3557	6.6026	5.0644	6.4391	6.5635	7.6844	7.2249	8.2074	7.9439	7.6157	8.2268	8.1319	2.5565	7.0373	5.8989	5.0862	7.3497	8.4921	5.9138	6.4386	6.8986	6.5474	6.7019	3.0527	8.1919	5.9764	6.2049	4.0525	6.0275	7.4049	8.4507	7.1674	6.6679	7.3549	7.3916	7.1513	7.5434	5.1729	7.023	8.4432	6.4354	7.8132	5.199	7.5332	4.9963	5.059	5.8521
1047940	3.8753	4.0755	4.7012	4.6235	3.8945	5.103	5.051	4.5802	5.3639	6.305	5.3678	5.831	5.606	3.9648	2.1584	6.0085	4.6379	3.6637	4.382	6.6297	4.2014	4.3193	4.5887	5.0416	5.1718	4.1453	5.8759	4.4173	5.9362	3.7284	4.8666	5.8939	6.7661	5.8817	5.2975	5.588	6.3777	4.9151	6.4378	2.5117	5.4705	6.8212	4.4782	4.7726	3.3538	5.3682	4.166	4.0672	3.9528
1050104	11.997	11.5694	12.012	11.9376	11.7219	11.6135	11.6465	12.0751	11.7381	12.2705	11.5922	11.8648	11.5816	12.291	12.3245	12.5023	12.2195	12.6183	13.0316	14.5292	13.7434	13.1761	11.9775	12.9966	11.1041	11.8884	11.7306	11.9973	12.17	12.1999	12.4353	12.8292	12.2914	12.7848	13.0055	12.1552	12.3629	12.9996	12.886	12.7662	13.3276	12.0969	12.0297	14.5336	12.9622	13.2877	13.1506	13.3135	13.3618
1050105	12.2543	11.6471	12.2379	12.0248	12.0307	11.4081	12.138	12.1063	11.6906	11.9007	11.555	11.2635	11.357	11.8654	11.4358	11.4299	12.1285	12.8785	12.8144	15.0861	13.1243	13.5141	11.9407	13.412	11.3865	11.0413	11.5847	12.0583	12.2801	11.6119	11.8355	12.8418	12.0701	12.8542	13.1785	12.5597	12.1825	13.6191	12.8864	12.3979	13.5978	11.8545	12.1202	14.294	12.1237	13.3729	13.0513	13.2848	13.0429
1052488	2.2205	3.8901	2.5272	3.5972	2.3012	1.8657	9.6335	1.8232	2.3615	2.2277	2.7312	6.8534	5.2986	2.6151	9.5544	7.6969	10.3782	6.8024	10.8352	5.4945	8.5716	5.7527	9.0425	11.3346	7.1772	10.6655	2.6909	7.87	6.5961	9.6066	8.5932	9.117	8.8011	10.5239	8.7397	8.6325	6.1245	1.2197	0.0791	9.2365	4.1637	4.8014	8.4927	1.7759	8.5967	7.7179	7.955	0.4301	1.4735
1052489	2.0521	1.9171	1.3139	1.713	2.1459	1.4608	3.7303	2.4756	1.9137	1.437	2.0066	3.0933	2.2735	2.0507	3.8977	2.7755	4.4418	1.3989	4.4926	2.2525	1.5687	2.2787	2.731	5.6362	1.1134	3.6089	1.8761	0.8692	2.6249	3.3915	3.2059	2.0227	2.362	5.9691	2.8327	3.9696	1.5963	1.8315	0.7911	4.5836	1.1702	1.815	4.1125	2.3152	2.7803	5.3151	3.5248	1.4836	1.7772
1052490	2.3395	2.3481	5.6768	2.0321	2.4602	2.5825	1.8319	1.8677	2.5913	1.8511	2.2831	3.1914	3.071	3.2349	4.194	2.7393	1.532	1.6603	2.7195	2.7306	4.4612	5.8244	2.7007	2.2768	2.922	1.5458	2.1677	1.2475	2.8155	1.0292	1.1876	2.2178	1.7808	3.8744	1.3354	2.1404	3.0216	1.3015	5.9026	1.0154	0.8922	2.8098	2.546	1.7775	1.7329	2.2103	3.0799	6.0793	7.0907
1052491	2.431	3.7692	3.0147	2.0521	4.2508	2.9073	3.5444	2.8479	2.7307	3.3126	4.5932	2.8181	3.7952	3.3883	2.9081	4.6841	3.451	3.4424	3.3876	3.7274	3.633	3.552	4.0057	3.3672	2.392	3.9397	3.9888	3.3981	5.9043	3.7623	3.3467	4.3514	4.0243	3.9122	3.5232	3.0523	3.1944	2.6799	1.5934	2.8672	3.5437	4.8049	3.4425	3.1623	4.349	2.7105	3.3271	3.9358	2.6346
1052492	2.1906	2.0241	1.41	1.8052	2.2895	1.5706	1.5487	1.4678	2.0413	1.5433	2.0651	1.5644	2.3696	2.1247	1.8134	2.6965	1.4829	1.5328	2.1019	2.365	2.0295	2.1597	1.5705	1.1736	1.2205	1.2763	1.9621	0.9338	1.046	3.1184	1.0036	3.2543	1.4484	0.7664	0.9909	1.3271	0.8817	1.1013	1.0936	2.5894	1.4796	1.0916	0.8319	3.251	2.1202	1.5231	2.7046	3.9326	1.9338
1052493	3.6424	4.7211	3.9623	3.7748	5.2649	3.726	3.7173	3.064	3.3803	4.5021	4.8225	4.0246	3.616	4.0762	3.384	4.2709	3.6657	4.4468	3.2964	5.133	2.8732	2.8622	4.7248	4.4238	3.3269	5.7558	4.2526	4.0012	4.3934	4.602	4.119	4.5559	4.0556	4.1422	5.0049	3.687	4.3665	3.9388	3.8481	3.9343	4.0812	4.7479	5.287	4.1394	4.9336	4.6595	3.0934	4.393	3.8822
1052986	5.1483	2.2378	1.6908	2.03	2.4408	1.3565	2.9041	5.5025	1.8882	2.3865	5.1966	2.3214	3.4937	6.8966	5.2542	4.4819	4.8248	1.311	3.0973	6.3335	3.3881	4.2366	4.8015	6.809	5.9784	5.1203	2.1661	5.1249	0.8466	5.82	5.2149	3.3752	6.2876	3.4814	2.7351	3.5438	4.29	5.4875	2.5791	6.2925	5.2986	7.0607	4.6819	5.1593	1.9016	4.5859	0.6075	5.4194	5.237
1052987	2.1844	2.0746	1.843	1.8864	2.9036	1.3152	3.2312	3.2131	2.0122	1.9294	3.4061	2.0856	2.4556	2.6099	4.1065	2.7618	4.5304	1.2398	2.0287	5.5361	2.7307	3.6119	3.8029	4.1152	3.2292	4.3576	2.0358	3.8336	0.3837	4.9826	4.487	2.1633	5.3649	2.3731	3.1602	3.8231	2.3169	1.4081	1.7538	3.8053	4.1009	5.4633	2.9598	4.562	1.4241	3.7534	1.8474	4.5524	1.3287
1052988	7.5046	7.5587	7.3727	7.9037	7.3613	6.9854	6.7957	7.8146	6.379	8.2036	7.4996	6.4585	7.7757	7.0743	6.1687	6.3447	5.8965	7.2094	6.1884	6.7101	6.3941	7.3503	5.4583	6.5716	6.8732	5.4914	5.6424	6.2725	6.839	3.6415	6.7145	7.1582	8.6696	6.9433	7.6121	6.9187	7.665	7.9952	7.5629	6.885	7.6988	8.4909	6.8481	8.2721	6.9174	6.8784	6.6309	6.9975	8.2906
1052989	5.3902	3.6264	8.3894	3.2579	2.4797	1.7	3.3363	4.9241	4.2938	4.1582	4.1539	3.1258	4.1372	3.9962	6.3706	3.4127	1.97	3.4866	3.6267	4.2407	1.9476	4.955	1.6956	5.2505	4.5452	2.7963	2.2503	3.0164	2.7503	1.3137	5.0672	5.6937	4.812	3.3064	4.6056	5.2824	4.1283	2.2186	4.333	3.5244	5.6537	5.2373	3.5444	4.9397	3.0369	1.3195	4.493	5.0058	5.057
1052993	8.772	6.9806	7.6807	8.324	9.072	8.0015	9.2038	8.8951	8.7309	7.9034	8.4409	8.1067	7.041	3.3978	9.9688	8.5784	10.2513	9.2242	7.6087	9.2584	6.6897	10.1004	7.5324	8.7912	10.2242	9.7504	6.4936	9.9537	6.1223	9.6997	8.3706	7.4856	10.2551	6.0951	5.8492	8.4925	7.225	8.5722	9.0733	6.3651	3.5153	10.5316	6.6092	7.8611	6.459	7.0341	4.2354	6.1061	7.904
1052994	5.0553	2.1827	5.106	4.4698	4.5072	1.5007	6.0299	5.0879	6.3213	4.9199	6.1389	3.7203	3.3175	2.415	6.6977	4.9594	6.2467	5.8496	4.7693	4.6746	1.6544	6.8902	4.6494	6.3547	7.2851	6.7648	2.9701	6.3522	3.7549	4.9215	4.4752	4.7098	7.6996	1.4485	3.6983	5.5312	5.0374	6.067	7.1099	4.4153	4.4038	6.578	3.852	6.0283	2.463	3.7363	2.5424	4.3155	6.1015
1052995	6.5118	2.5132	6.1326	6.3741	6.3111	4.5344	7.4388	6.9861	6.7429	5.7821	6.6837	4.9153	2.7763	2.8907	7.7504	6.9253	7.6838	7.2269	6.7583	6.5228	1.7896	7.9148	4.8202	7.4101	8.6088	7.8656	3.8573	8.0692	4.076	7.0292	5.3325	4.9158	7.5989	3.7819	2.7659	6.3204	4.4499	6.2619	7.0934	4.4445	2.975	7.969	4.5682	5.7093	1.8889	4.1522	0.5744	4.9021	6.1329
1052996	2.3531	2.2364	2.695	2.0631	3.7693	1.2468	1.8552	1.7994	1.7648	1.8222	2.31	1.822	2.155	2.3609	3.654	2.848	3.4255	4.7202	1.7089	2.5629	1.8244	3.839	1.2194	2.9921	1.5391	1.594	2.2037	1.4225	0.638	1.032	2.5403	1.0552	1.7413	1.1065	1.3452	0.9044	2.3731	1.108	1.7465	3.5061	4.8021	4.1802	1.4877	5.315	4.0673	1.0829	0.1716	4.4731	5.1248
1052997	2.3185	4.0477	3.4961	2.8247	2.3465	1.499	1.7274	2.4525	1.9889	2.3966	2.2825	1.412	2.4947	2.2976	2.7411	3.6595	2.4027	4.9078	2.4905	2.5294	1.6649	3.3059	2.3022	1.9792	2.5559	3.2021	2.1063	1.9206	0.8187	1.1925	1.7359	1.8436	1.9305	1.318	2.7538	1.2507	1.5028	1.8022	0.6067	1.1273	4.3753	2.8259	4.4436	5.2664	4.2503	1.2528	0.7919	3.8117	5.0991
1052998	4.174	4.5297	3.4098	4.6486	4.6661	2.3556	3.8057	5.3811	2.7906	4.2515	4.0025	3.4549	6.2006	3.635	4.9782	5.2134	4.5656	2.4219	2.9826	5.051	3.8047	1.9378	2.1419	3.8977	4.3618	3.5935	2.8456	3.7731	5.1372	5.6612	3.4453	4.7884	5.5853	5.1053	5.149	6.19	5.2183	4.2738	3.878	5.3838	3.6782	5.0808	4.835	3.6559	3.149	4.765	5.3396	2.6509	1.8919
1052999	3.8344	5.2488	4.9217	4.9025	5.3001	5.1427	5.5541	4.9958	4.4371	4.9426	5.4637	5.4643	5.6823	3.0535	6.7149	5.6597	6.0845	1.759	6.4465	3.733	4.0111	1.8445	4.7487	3.6583	6.1256	5.0515	4.2567	6.4857	5.81	5.8399	6.4371	5.4578	4.848	5.7747	5.6064	6.1473	6.0235	4.2775	1.7128	5.3328	4.2108	4.4379	5.2534	5.5255	4.3474	4.7528	4.6299	2.5609	4.2283
1053062	5.8504	4.8777	6.835	5.9181	5.4146	6.0045	6.3938	6.0222	7.0496	4.9838	6.4319	7.0286	5.7254	5.869	5.0992	4.9673	5.6675	5.701	6.504	5.6272	6.3238	5.0353	4.8619	5.0322	6.3146	5.9787	5.1928	5.4504	4.7119	6.1036	4.1139	5.4057	2.628	5.6491	4.6737	4.6071	5.4753	5.1416	6.0392	5.6	6.4525	4.78	5.4002	6.4171	5.1328	6.1757	5.27	5.6158	5.7893
1053063	5.3581	4.1058	6.3631	4.6956	4.6414	4.9477	5.7926	5.1077	6.1788	3.9142	5.2361	6.0444	4.2897	3.763	4.7449	3.1916	4.1428	4.861	5.7208	4.2927	5.6071	3.3018	4.2108	4.2128	5.4514	5.1949	4.2049	4.8729	1.9204	5.732	2.8925	3.4511	2.351	4.3085	2.3845	4.5611	4.5601	3.9698	5.109	4.2823	5.6089	6.2161	4.5274	4.863	3.8914	5.5061	4.2745	4.0539	4.9179
1053064	6.8619	6.9303	8.239	7.1849	6.1661	8.2718	7.9496	6.415	7.6189	6.5928	6.7558	7.7284	6.8298	7.37	6.2975	6.4878	7.5854	6.7414	9.9297	7.8194	8.4506	7.339	8.5614	7.6619	8.1227	7.784	8.0721	7.2386	7.7048	5.7546	7.103	7.201	6.2838	7.4917	7.3652	7.2332	6.5577	6.855	9.0645	6.0539	7.446	6.7174	7.2478	7.0066	6.2249	7.6014	9.0618	6.9869	6.938
1053065	4.7119	5.7422	7.6734	5.6752	5.0216	7.0569	6.2982	4.3695	6.0758	4.8978	5.3068	6.5601	5.3336	5.4361	5.6259	6.7229	5.994	5.7837	8.7411	6.7318	6.6833	5.8032	7.0902	6.1761	7.0277	6.6998	6.5432	6.0949	7.3804	5.9356	5.9374	4.6593	4.2606	5.7619	6.6105	6.4953	5.2502	5.9797	7.967	4.7052	7.2146	4.8393	6.2336	5.2755	4.8545	5.4265	8.1525	5.3017	5.4592
1053267	4.7818	5.6924	5.5045	5.6192	5.6906	5.7048	4.1135	5.6834	5.7057	5.0256	5.8601	5.7356	6.6661	5.8173	4.3398	6.8341	4.9888	5.3041	5.6795	6.6012	6.5464	4.9659	5.7282	3.8535	4.1969	5.6537	6.9887	4.3771	6.6899	7.023	5.4116	7.5366	5.7798	6.5402	5.9014	5.8512	5.1579	7.2594	5.8057	4.5732	5.6133	7.8956	6.2712	7.2417	7.1335	5.6178	5.9185	6.6029	5.8691
1053645	10.5671	10.2326	10.0371	10.3589	11.1086	10.1338	10.5495	10.6969	9.9621	9.8848	9.8627	10.8644	11.3381	9.9989	11.114	10.9737	11.4117	11.4648	9.7226	10.96	10.8932	11.2548	10.0904	10.4159	11.2348	10.8368	9.9882	10.9273	10.7148	10.9433	11.397	10.4353	11.4082	10.3979	10.7312	10.9837	11.6363	11.9348	10.8646	11.1663	11.4407	11.5445	10.9733	12.0506	11.0525	11.2554	10.4475	11.8105	11.8434
1053646	3.6196	4.2388	3.1583	4.2879	4.9619	3.5259	3.6668	4.2121	3.9956	3.522	3.6492	4.5499	3.1922	3.9463	3.8363	4.167	4.5336	4.7757	3.4509	3.9349	4.6731	3.964	2.3655	3.5973	3.7149	3.829	3.9959	3.7124	5.1943	4.9571	3.8407	4.2673	4.2628	4.0949	5.4327	4.4005	4.7838	4.5736	5.5462	4.2521	5.2965	4.1309	3.9798	2.7416	4.1909	4.2535	3.7956	5.014	4.8363
1053647	2.2559	2.0937	3.5952	4.4071	3.302	1.9477	1.6831	3.0627	2.5278	3.7062	2.2529	1.9727	2.9176	2.1888	2.1938	3.8741	5.3758	4.2949	1.7971	2.3767	2.4289	6.9734	1.9428	4.3977	4.087	6.5312	2.0576	2.3867	0.9061	1.9754	1.6538	1.5494	5.2589	1.6644	2.2861	4.1842	2.0762	2.3706	1.1559	3.3898	5.779	5.503	4.13	2.8591	2.9941	6.4984	3.8827	6.506	8.5238
1053648	2.9124	3.1821	2.0669	2.2315	3.4688	3.2123	3.7106	3.3594	4.3468	3.8069	3.7249	2.1024	3.0308	3.5809	3.0504	3.7799	4.2181	3.0594	3.3148	2.9915	3.4664	2.8632	3.2054	1.9813	2.3896	3.5978	2.2113	2.3589	3.3669	2.6666	2.2687	3.2447	5.0794	3.1935	3.8922	2.3168	2.3709	3.2671	2.7251	2.7311	3.1636	3.0517	1.7872	2.7743	3.6711	2.4001	2.6943	3.0926	3.6947
1053649	8.981	7.2191	6.3517	7.6174	7.1872	1.9403	8.6823	7.684	6.5655	7.1704	9.8494	5.5812	7.6986	8.3391	9.7052	8.9885	11.6418	10.9318	9.1648	10.8733	11.4494	13.851	8.072	10.6513	10.4986	12.52	6.5729	11.1423	7.353	11.642	10.0084	10.3322	10.0922	8.7892	6.6472	8.1793	9.7972	10.6809	12.4434	8.4538	11.3441	10.792	8.6808	12.063	9.2649	12.3955	11.1651	14.3627	15.1134
1053650	2.0005	1.976	1.5431	1.8041	2.1637	1.7425	1.6265	1.5807	2.185	1.6081	2.0627	1.7664	2.5311	2.1232	2.3276	2.5996	2.4952	2.0557	1.8861	2.3544	1.8472	1.8696	1.7223	1.2707	1.2876	2.6521	1.9363	1.0457	1.1774	3.1313	1.7548	1.8482	2.487	1.8749	2.1402	1.8319	2.1181	2.4008	1.1605	1.8071	3.3334	2.3338	2.0695	6.9055	1.4516	1.8556	1.3389	1.5877	2.3039
1053651	4.9722	4.0302	4.242	4.4957	3.9843	4.5217	4.7204	3.1141	4.9	5.2359	4.6427	3.7453	4.6229	3.5725	5.3333	5.1365	5.8464	6.7916	6.8671	6.3175	6.0048	8.1239	5.9273	6.0017	6.0263	7.0167	4.3602	6.5511	5.7634	6.9373	4.6493	6.1015	2.8778	5.0296	5.8435	7.6123	7.3497	6.5861	7.6975	6.5791	7.6768	6.0228	6.5061	6.9026	6.9034	7.7092	6.6186	8.5362	8.9035
1053654	4.1328	2.7205	4.9476	2.5213	4.6112	1.1764	2.4976	2.2447	2.7855	2.3371	2.7676	1.0974	2.4181	3.8958	3.2045	3.244	5.1658	3.914	2.1924	6.3891	3.9899	6.5038	2.3679	5.2809	4.991	7.1549	2.6598	6.081	4.075	4.7525	3.4501	2.4994	5.6826	5.1069	5.5037	4.9114	6.3377	5.1931	6.0104	4.9554	6.9506	5.9845	4.2286	7.6636	3.9136	5.3032	4.9724	7.4288	7.5421
1053655	6.6249	1.7663	1.263	3.7058	3.4825	1.8243	1.745	1.3148	2.291	2.6386	3.3083	1.7981	3.3285	2.8801	2.0141	3.8787	2.2629	1.719	1.7695	4.0391	1.9478	1.9185	1.8046	1.3863	1.8201	2.29	1.7254	1.7686	3.5723	2.4335	3.7317	3.359	3.6561	2.5771	2.0204	2.8036	2.1841	2.4998	3.3127	2.4058	3.0184	2.431	1.7117	3.0037	2.945	2.3233	2.0394	2.9906	2.3543
1053799	10.1483	9.5484	10.8275	10.0282	9.9937	10.5053	10.4522	10.191	10.6669	10.3842	10.0063	10.4362	10.3751	10.0796	9.8351	8.5265	9.7789	9.2511	9.2606	8.3829	8.9724	9.485	9.4769	10.3757	10.5304	9.5291	10.3503	10.3529	9.0703	9.4421	9.0457	8.5128	9.9607	9.8191	9.0506	9.4927	10.7658	9.5492	9.2226	9.4584	9.6056	9.0517	10.1368	10.3353	9.6617	9.5663	9.1865	9.2475	9.7922
1053800	9.1119	8.8242	10.1415	9.2427	9.0532	9.4005	9.5308	9.2349	9.7041	9.4725	9.2547	9.7233	9.6825	9.0516	8.8618	7.851	8.9042	8.3269	8.2303	7.2633	8.08	8.3193	8.75	9.4268	9.8052	8.6858	9.5902	9.4396	8.2287	7.812	8.0901	7.3208	7.8207	8.311	8.2479	8.8417	9.8933	8.4809	8.9896	8.5727	8.3756	8.2229	9.4575	8.6701	8.5441	8.4365	9.2481	8.4689	8.6429
1055150	6.3257	3.8657	5.402	5.2394	5.2086	5.1324	5.1185	5.076	6.183	6.0842	5.9421	5.3077	2.5475	4.514	5.0022	2.8701	2.7213	5.1778	4.0231	2.7131	1.8978	2.5047	5.3856	5.3049	5.0261	1.6946	3.049	4.9304	3.4024	2.7539	1.8701	2.1269	5.1489	4.0197	5.3231	6.1888	5.8271	4.2729	4.4065	3.5287	4.6704	4.9809	5.5915	4.9998	5.1535	4.7165	3.1762	3.0221	3.2321
1055151	12.8433	12.4335	13.6425	13.14	12.4432	13.1917	12.9865	12.9524	13.0608	12.7852	12.4152	12.9807	12.7723	12.9565	11.9749	12.7384	12.8064	12.4631	12.8516	13.4956	13.1519	12.3637	12.8705	12.4738	12.7996	12.2078	12.8896	12.088	12.8925	12.6563	12.9048	13.5472	13.2185	13.065	13.2254	12.7195	13.1574	13.273	12.466	12.1889	12.8374	11.9083	12.1813	13.545	12.3324	12.7909	12.4309	12.3519	12.813
1055900	9.1099	7.0497	8.1318	8.461	7.7534	8.0763	6.9616	8.5995	7.8813	7.9823	7.6772	7.6237	7.807	7.7551	5.4687	7.2231	7.5984	7.4962	8.1431	7.0416	8.0404	7.1955	7.8651	7.2566	7.7452	6.5389	7.3108	7.1714	7.4719	7.81	7.0995	8.3628	7.726	8.1672	8.4085	8.1151	7.4423	8.0624	7.0367	7.403	8.0848	9.1868	7.7055	7.7093	7.9229	8.0138	7.0488	5.9836	5.4991
1055901	10.2922	8.5219	9.4633	9.7328	9.4186	9.1908	8.8714	9.8145	9.4158	9.5052	8.9505	9.394	9.082	9.1877	8.0908	8.5107	9.2495	8.8126	9.6094	8.5334	9.054	9.1361	9.1568	9.0911	9.2526	8.247	8.3563	9.0712	8.7906	9.2092	8.6609	9.2065	9.367	9.7539	9.5558	8.9457	8.8191	9.4299	8.3191	8.3869	8.995	9.7084	8.9861	9.9477	9.0628	9.506	8.8068	7.0983	6.9662
1056882	6.679	5.2829	7.748	7.6821	5.775	7.4113	6.5807	7.0191	6.3378	6.8202	7.5697	6.9137	6.4404	6.3093	6.4043	6.0629	6.4068	5.447	6.9349	6.0053	5.805	6.3961	6.6223	6.648	7.4971	6.5123	6.8563	7.0499	6.4239	6.0689	6.2404	6.175	6.5851	6.9692	6.3902	6.5465	7.2591	6.2487	6.4037	6.4997	6.5107	5.8605	7.0998	6.1365	6.5867	6.4199	7.0104	6.028	6.5149
1056883	4.6884	3.8302	6.6825	6.2909	4.7664	6.2287	5.5516	5.5635	4.6307	5.6252	6.3315	5.602	5.6029	4.8306	4.9468	4.0217	5.257	4.1724	5.9635	4.1784	4.0231	5.1933	5.3066	5.7717	6.3171	5.327	6.1113	5.8911	5.4497	4.768	5.2833	5.3611	4.7799	6.0573	5.3968	5.2778	6.1584	4.8949	5.4091	5.0175	5.4632	4.4372	5.9009	5.3422	5.5975	5.4335	6.0459	4.8959	5.6718
1057751	14.6115	15.3514	13.8459	14.1973	15.3349	14.6013	14.0007	14.2547	8.8588	14.2859	14.4408	12.7221	14.5777	15.1822	14.7043	15.3999	13.9023	14.6776	10.4336	15.1409	14.8133	10.9302	13.0888	13.9951	13.5843	13.1582	14.4727	13.7485	14.3897	15.1223	14.3892	14.0402	13.6875	8.2485	16.7112	13.6994	7.1299	14.8963	14.1452	14.7446	14.4909	14.9755	15.066	7.986	15.9357	8.2176	14.1126	15.9698	14.9175
1057752	4.1321	3.5496	3.4052	3.8862	4.8331	4.4222	4.9204	4.1811	4.2325	4.2688	5.7043	4.3234	6.2205	4.2117	2.0444	4.8034	1.33	4.5639	3.869	2.238	1.9407	2.2085	3.9187	3.7372	1.4756	2.7199	1.8628	3.3978	3.1999	4.924	1.7388	3.3202	3.2485	3.6051	3.5726	4.0406	3.7749	3.7077	1.6805	2.544	1.6617	2.7088	4.2442	3.7317	4.2193	3.7914	1.4225	2.431	2.3781
1057849	4.769	4.7647	4.8828	3.7353	5.2667	5.6021	5.3131	4.9615	4.7592	5.0613	5.8206	5.1806	4.8744	5.3112	5.4389	5.5414	5.9549	5.9287	6.9105	5.8593	6.5725	5.7519	6.4378	5.6832	5.2309	5.0684	5.4501	4.9661	5.4404	5.9025	6.4514	6.2671	5.2733	5.5823	5.9014	5.7574	5.8002	6.4464	6.7837	5.6561	4.961	5.2377	5.7847	4.2725	4.8507	5.5766	7.1379	5.8987	7.5445
1057974	13.2046	12.1333	12.5068	12.9967	12.319	12.0638	13.0652	13.0611	12.7826	12.8097	12.6311	12.8812	12.2022	12.7041	11.9875	12.1288	12.2056	13.1623	13.0079	13.0478	13.2572	13.0932	13.288	12.961	12.3274	11.8883	11.9925	11.9086	12.515	12.1014	12.5215	12.0524	12.4877	12.8352	12.5639	12.7283	12.2703	12.8845	12.975	12.319	12.9835	11.9429	12.4829	12.9982	12.2629	12.9565	12.5949	12.6956	12.2765
1057975	10.4074	10.1377	10.5796	10.6568	9.9371	10.591	10.5347	10.1857	10.3096	10.1871	9.7912	10.6966	9.3537	9.7838	9.2469	9.4183	9.5509	10.4185	10.3331	9.9141	10.466	10.6806	10.8502	10.404	9.8683	9.6962	9.8247	9.531	10.023	8.9553	9.4297	9.2172	9.6959	10.1646	9.9914	10.0668	9.5328	10.174	11.1704	9.4147	10.6251	9.4456	9.8502	10.3034	8.9437	10.1248	10.6352	10.1235	9.9435
1057976	4.2958	5.3593	4.6643	4.9947	2.7421	5.7253	5.2353	3.5086	4.8145	4.4585	5.6154	4.8833	4.7428	2.6816	1.1345	3.1061	2.483	6.4542	4.9387	5.7023	3.5479	3.7098	5.0304	5.1669	4.5631	2.732	4.0679	3.0917	5.9741	4.211	1.3523	0.2845	5.2926	5.6643	5.5016	5.9604	4.4943	3.9026	6.5638	2.9304	5.5207	1.1949	4.3375	6.3357	1.812	5.7451	2.3614	3.7165	2.8072
1059288	2.3286	2.1763	1.5893	1.9771	2.4625	1.7597	1.7031	1.6543	2.2343	1.7149	2.2494	1.7062	2.5274	2.2893	2.0031	2.8153	1.3977	1.728	2.4427	2.5557	1.9143	1.7828	1.7824	1.3981	1.3746	1.4078	2.1023	1.0217	1.367	2.0283	1.8162	2.0845	2.8336	2.1205	2.3778	2.0553	2.2225	2.4705	1.3389	2.0228	1.7361	2.3579	1.8325	2.9494	1.5402	2.0714	1.4434	1.7595	2.3943
1059289	2.9299	2.4698	1.97	2.1638	4.014	2.2591	1.5453	3.2814	2.7982	1.9181	4.5436	3.7117	3.2023	3.2284	2.5059	4.0364	2.115	2.1776	1.8947	4.5023	2.3936	2.4413	2.2289	1.7352	2.182	1.8152	3.9208	2.3434	2.8764	3.7864	2.5997	2.5265	3.1945	2.5885	2.8213	2.6374	2.9574	3.2203	3.2431	2.5002	3.0471	3.1852	3.0459	3.731	3.1419	2.6562	2.2281	3.8935	4.5751
1059290	12.6457	11.9929	12.567	12.4876	11.9572	12.1825	11.8094	12.4369	12.0008	12.9333	12.5445	12.1891	12.0509	12.4917	10.7283	10.4617	11.2929	12.8918	11.1935	12.3379	12.249	12.6558	11.8288	12.7813	11.4653	12.0611	11.8379	11.483	10.6847	10.694	10.816	10.506	11.6178	11.1025	10.9671	10.8728	12.1266	12.7267	12.5343	12.138	12.6771	11.8894	11.9167	13.1167	12.3017	12.5759	11.8869	13.0133	12.8169
1059291	5.4646	5.8244	6.5394	5.8947	5.5287	6.1969	5.5742	5.8652	5.7497	6.793	6.1014	5.9033	5.3825	6.2529	4.117	4.9794	5.4019	6.4667	5.2263	5.7275	5.6801	6.092	4.9413	6.6902	4.9753	5.752	5.6448	4.9849	4.1461	4.4986	4.5655	4.3781	5.7002	4.9508	5.229	4.8636	6.1031	6.4483	6.4638	6.0119	6.1659	5.6059	5.7094	6.3249	6.2341	6.718	7.556	6.35	5.9689
1059659	2.5706	3.8295	2.5776	2.3909	2.6793	4.4011	3.431	1.9441	3.1252	2.0303	3.8868	3.3515	3.6823	2.5245	1.5092	3.0412	1.7363	5.3401	3.3776	5.4198	1.4156	2.7424	3.2706	3.9788	2.3889	1.6993	2.371	1.6254	5.1707	4.2273	2.2526	0.5422	4.2426	4.8712	4.0629	4.2565	3.1879	1.5419	5.9052	0.4723	3.9987	1.4982	2.5393	5.8656	0.5966	4.2105	0.5375	2.6253	1.4405
1063215	3.2432	3.6219	1.4338	1.7427	3.4013	2.0217	1.9977	1.5103	2.9309	1.5406	3.0383	1.8825	2.9036	2.0066	2.2683	3.569	1.6843	1.9149	2.4943	4.5159	3.7971	1.9619	2.5638	1.5878	2.3566	1.3144	2.5892	2.5997	3.083	4.5098	1.9792	4.8786	2.5646	3.4188	3.6621	4.1297	2.2977	3.6211	2.0237	1.8391	2.1962	5.5931	2.0762	3.055	2.9481	1.8439	2.6226	2.4211	2.5054
1063392	13.8207	13.0077	13.5515	13.1098	13.2139	13.0244	12.8296	13.8797	13.6735	14.582	13.1851	14.7562	14.6362	14.1892	13.3951	13.8784	13.2816	12.9672	14.7792	14.1146	14.0085	13.0792	14.367	13.1568	12.3225	12.4142	14.0309	12.6841	15.1106	13.524	14.2935	14.0017	13.7079	14.6454	14.3682	14.1209	14.585	13.3923	13.4329	14.4828	13.8646	12.273	13.9832	13.5013	14.0181	13.9579	13.7749	13.373	12.84
[truncated: 60 more columns]

## Sheet: Excel Table S4
Excel Table S4: Annotation Table_Physiological map of the oligodendrocyte development
UniProt	ChEBI	Gene Ontolgy	Cell Ontology	Gene name (HGNC)	Synonyms	Display Name	PMID/DOI (seed publications)	Evidence (human/animal)	Additional animal evidence	Comment
P23560	NA	NA	NA	BDNF	brain derived neurotrophic factor	BDNF	20720504	human (20720504)	NA	Positive effect on OPC differentiation (20720504), negative influence on myelination (20720504)
P18146	NA	NA	NA	EGR1	TIS8, G0S30, NGFI-A, KROX-24, ZIF-268, AT225, 225	EGR1	35295221, 33099281	human (35295221, 33099281)	NA	EGR1 down-regulation is critical for OPC differentiation into mature myelinating oligodendrocytes, and its up-regulation may contribute to disturbed oligodendrocyte maturation. T3 regulate EGR1 expression (33099281).
Q8TAK6	NA	NA	NA	OLIG1	BHLHB6, bHLHe21	OLIG1	26184894, 24379757, 32716131	human (22380883)	animal (26184894)	Lead to OPC differentiation to premyelinating oligodendrocyte (24379757), leads to OPC specification from Radial Glial cells (24379757, 32716131)
NA	NA	NA	NA	NA	NA	BMP signaling pathway	26184894, 29753005	human (29753005)	animal (26184894)	Negative effect on OPC differentiation into premyelinating oligodendrocytes
NA	NA	NA	NA	NA	NA	COX-2 signaling pathway	NA	NA	NA	Positive effect on OPC differentiation into premyelinating oligodendrocytes
NA	NA	NA	NA	NA	NA	CREB signaling pathway	NA	NA	NA	Negative effect on OPC differentiation into premyelinating oligodendrocytes
P01133	NA	NA		EGF	Pro-epidermal growth factor	EGF	29753005	human (29753005)	NA	Positive influence on OPC differentiation (29753005)
P00533	NA	NA	NA	EGFR	ERBB1, ERRP	EGFR	29753005	human (29753005)	NA	Positive influence on OPC differentiation (29753005)
NA	NA	NA	NA	NA	NA	EGFR signaling pathway	29753005	human (29753005)	NA	Positive effect on OPC differentiation into premyelinating oligodendrocytes
NA	NA	NA	NA	NA	NA	mTOR signaling pathway	NA	NA	NA	Negative effect on OPC differentiation into premyelinating oligodendrocytes
NA	NA	GO:0048008	NA	NA	NA	PDGF signaling pathway	NA	NA	NA	Positive effect on OPC differentiation into premyelinating oligodendrocytes
NA	NA	NA	NA	NA	NA	PI3K-AKT signaling pathway	NA	NA	NA	Positive effect on OPC differentiation into premyelinating oligodendrocytes
NA	NA	NA	NA	NA	NA	PKC signaling pathway	NA	NA	NA	Positive effect on OPC differentiation into premyelinating oligodendrocytes
NA	NA	NA	NA	NA	NA	PLC signaling pathway	NA	NA	NA	Negative effect on OPC differentiation into premyelinating oligodendrocytes
NA	NA	NA	NA	NA	NA	RhoA signaling pathway	NA	NA	NA	Negative effect on OPC differentiation into premyelinating oligodendrocytes
NA	NA	NA	NA	NA	NA	WNT/Beta catenin signaling pathway	NA	NA	NA	Negative and Positive effect on OPC differentiation into premyelinating oligodendrocytes
NA	NA	NA	NA	NA	NA	Cholesterol metabolism	33099281	human (33099281)	NA	Positive influence on oligodendrocyte differentiation
NA	NA	NA	NA	NA	"Voltage-gated sodium channels", "Voltage-sensitive sodium channels", "Voltage-dependent sodium channels", "VGSCs", "Nav channels"	VGSCs	10.2903/sp.efsa.2020.EN-1938	human (10.2903/sp.efsa.2020.EN-1938)	NA	Positive influence on oligodendrocyte differentiation
NA	NA	NA	NA	NA	NA	NOTCH signaling pathway	NA	NA	NA	Positive effect on OPC differentiation into premyelinating oligodendrocytes
Q02363	NA	NA	NA	ID2	GIG8, bHLHb26	ID2	26184894, 22380883	human (22380883)	animal (26184894)	Negative influence on differentiation (26184894, 22380883)
P47928	NA	NA	NA	ID4	bHLHb27	ID4	26184894, 22380883, 22927334	human (22380883, 22927334)	animal (26184894)	Negative influence on differentiation (26184894, 22380883, 22927334)
O95096	NA	NA	NA	NKX2-2	NKX2B	NKX2-2	26184894, 19363151, 32716131	human (19363151, 32716131)	animal (26184894)	Lead to OPC differentiation to premyelinating oligodendrocyte (26184894), positive influence on OPC specification (19363151, 32716131)
P56693	NA	NA	NA	SOX10	DOM, SOX-10, WS2E, WS4	SOX10	26184894, 19363151	human (19363151)	animal (26184894)	Positive influence on OPC differentiation to premyelinating oligodendrocytes (26184894, 35748297), positive influence on OPC specification (19363151)
Q13516	NA	NA	NA	OLIG2	RACK17, OLIGO2, bHLHe19	OLIG2	26184894, 19363151, 32716131, 24379757	human (19363151, 32716131, 24379757, 36547781)	animal (26184894)	Lead to OPC differentiation to premyelinating oligodendrocyte (26184894), positive influence on OPC specification (19363151, 32716131), leads to OPC specification from Radial Glial cells (24379757)
P78504	NA	NA	NA	JAG1	AHD, AWS, HJ1, CD339	JAG1	26184894, 20580881	human (20580881)	animal (26184894)	Expression of Jagged 1, one of the Notch ligands, in neuron-committed intermediate progenitor (IP) cells initially prevents neighbour OPC differentiation through activation of Notch1 receptor and its downstream Hes1/Hes5 protein (26184894), By activating the canonical Notch pathway, elevated JAG1 may prevent AOPCs from differentiating and maturing in order to maintain myelin integrity as Ols die …
P50553	NA	NA	NA	ASCL1	Mash1	ASCL1	26184894, 35748297	human (35748297)	animal (26184894)	Lead to OPC differentiation to premyelinating oligodendrocyte (26184894, 35748297)
NA	CHEBI:22652	NA	NA	NA	L-ascorbic acid	Ascorbic acid	35295221	human (35295221)	NA	Leads to OPCs differentiation to premyelinating oligodendrocytes (35295221)
NA	CHEBI:134267	NA	NA	NA	Thyroid hormone analog	DITPA	29111262	human (29111262)	NA	DITPA promotes OL differentiation from OPCs and myelination. DITPA overrides SLC16A2 (MCT8) down-regulation to potentiate myelination. DITPA treatment upregulates OL-specific transcription factors in early OPCs (oligodendrocyte precursor cells)
NA	CHEBI:18390	NA	NA	NA	N-acyl-β-D-galactosylsphingosine	Galactosylceramide	20720504	human (20720504)	NA	Oligodendrocyte biomarker (20720504), positively related to OPC differentiation (20720504)
Q13304	NA	NA	NA	GPR17	G protein-coupled receptor 17	GPR17	26184894, 19838178	human (19838178)	animal (26184894)	Negative influence on differentiation (26184894), GPR17 as a negative regulator of CNS myelination: In vitro, GPR17 overexpression not only blocks differentiation of neural progenitor cells into oligodendrocytes but also inhibits terminal differentiation of primary OPCs (19838178).
P05019	NA	NA	NA	IGF1	IGF1A, IGFI, IGF-I, IGF	IGF1	20720504	human (20720504)	NA	Positive effect on OPC differentiation (20720504)
Q96FE5	NA	NA	NA	LINGO1	FLJ14594, LERN1	LINGO1	26184894, 20659559	human (20659559)	animal (26184894)	Negative influence on differentiation (26184894, 20659559)
Q9Y2G1	NA	NA	NA	MYRF	MRF, Ndt80, pqn-47	MYRF	26184894, 30554964	human (30554964)	animal (26184894)	Leads to OPCs differentiation to premyelinating oligodendrocytes (26184894, 30554964)
NA	NA	NA	NA	generic	generic	WNT	26184894, 31218672	human (31218672)	animal (26184894)	Negative influence on OPC specification (26184894), negative influence on differentiation (31218672)
NA	NA	GO:0060070	NA	NA	Wnt receptor signaling pathway through beta-catenin, Wnt receptor signaling pathway via beta-catenin, Wnt receptor signalling pathway through beta-catenin, canonical Wnt receptor signaling pathway, canonical Wnt-activated signaling pathway, frizzled-1 receptor signaling pathway	WNT singaling pathway	26184894, 31218672	human (31218672)	animal (26184894)	Negative influence on OPC specification (26184894), negative influence on differentiation (31218672)
P09038	NA	NA	NA	FGF2	bFGF, FGFB	FGF2	19363151, 20720504, 25898826, 20149789, 23554499, 35295221, 32914394, 20235098	human (19363151, 20720504, 25898826, 20149789, 23554499, 35295221, 32914394, 20235098)	NA	It is likely that FGF2 enhances the transition from the neurogenic OLIG2 progenitors to pre-OPCs but after that FGF2 blocks the transition of pre-OPCs to OPCs by disrupting SHH-dependent co-expression of OLIG2 and NKX2-2 (19363151). Positive effect on OPC proliferation and negative influence on myelination - bFGF = FGF2 (20720504), positive effect on neuron differentiation (25898826, 20149789). P…
P11362	NA	NA	NA	FGFR1	BFGFR, CD331, CEK, FLG, H2, H3, H4, H5, N-SAM	FGFR1	19363151, 20720504, 25898826, 20149789	human (19363151, 20720504, 25898826, 20149789)	NA	It is likely that FGF2 enhances the transition from the neurogenic OLIG2 progenitors to pre-OPCs but after that FGF2 blocks the transition of pre-OPCs to OPCs by disrupting SHH-dependent co-expression of OLIG2 and NKX2-2 (19363151). Positive effect on OPC proliferation and negative influence on myelination - bFGF = FGF2 (20720504), positive effect on neuron differentiation (25898826, 20149789). r…
P21802	NA	NA	NA	FGFR2	CD332, CEK3, ECT1, K-SAM, TK14, TK25	FGFR2	26184894, 19363151, 20720504, 25898826, 20149789	human (19363151, 20720504, 25898826, 20149789)	animal (26184894)	It is likely that FGF2 enhances the transition from the neurogenic OLIG2 progenitors to pre-OPCs but after that FGF2 blocks the transition of pre-OPCs to OPCs by disrupting SHH-dependent co-expression of OLIG2 and NKX2-2 (19363151). Positive effect on OPC proliferation and negative influence on myelination - bFGF = FGF2 (20720504), positive effect on neuron differentiation (25898826, 20149789). r…
NA	NA	NA	NA	NA	NA	Silenced gene expression	23831087	human (23831087)	NA	Negative influence on WNT pathway, negative influence on differentiation (23831087)
P02686-2	NA	NA	NA	MBP	Golli-Protein	HOG5	11857680	human (11857680)	NA	(structural components of myelin & pos. diff. of OPCs into Oligodendrocytes). observed in the human central nervous system (CNS) at developmental stages preceding myelination (so likely progenitors). involved in the regulation of early neurogenesis. plays a role in the differentiation of oligodendrocyte progenitor cells (OPCs) into mature oligodendrocytes. Golli proteins were also found in microg…
P02686-1	NA	NA	NA	MBP	Golli-Protein	HOG7	11857680	human (11857680)	NA	(structural components of myelin & pos. diff. of OPCs into Oligodendrocytes). observed in the human central nervous system (CNS) at developmental stages preceding myelination (so likely progenitors). involved in the regulation of early neurogenesis. plays a role in the differentiation of oligodendrocyte progenitor cells (OPCs) into mature oligodendrocytes. Golli proteins were also found in microg…
P25054	NA	NA	NA	APC	DP2; DP3; DP2.5; PPP1R46	APC	23554499	human (23554499)	NA	Stimulate the proliferation and differentiation of NPCs into neurons (inhibits astrocytes and olig) / significantly enhanced the migration of NPCs.
NA	NA	GO:0048708	NA	NA	NA	Astrocyte differentiation	NA	NA	NA	NA
NA	NA	GO:0030424	NA	NA	NA	Axons	20720504	human (20720504)	NA	Positive effect on myelination (20720504)
NA	NA	NA	NA	NA	NA	BHMT-betaine methylation pathway	37286732	human (37286732)	NA	BHMT-betaine pathway influences DNMT3A activity on chromatin, which in turn modulates gene expression relevant to oligodendrocyte differentiation and maturation.
P12643	NA	NA	NA	BMP2	BMP2A	BMP2	29753005	human (29753005)	NA	Negative influence on OPC specification (26184894)
P12644	NA	NA	NA	BMP4	BMP2B	BMP4	26184894	human (29753005)	animal (26184894)	Promotes astroglial lineage determination at the expense of oligodendrogliogenesis (26184894)
P36894	NA	NA	NA	BMPR1A	ALK3, CD292	BMPR1A	29753005	human (29753005)	NA	BMP receptor - from RNAseq - neurospheres, 29753005
O00238	NA	NA	NA	BMPR1B	ALK6, CDw293	BMPR1B	29753005	human (29753005)	NA	BMP receptor - from RNAseq - neurospheres, 29753005
Q13873	NA	NA	NA	BMPR2	BRK-3, T-ALK, BMPR3, BMPR-II	BMPR2	29753005	human (29753005)	NA	BMP receptor - from RNAseq - neurospheres, 29753005
P38936	NA	NA	NA	CDKN1A	CAP20, CIP1, P21, SDI1, WAF1, p21, p21CIP1, p21Cip1/Waf1	CDKN1A	26184894, 21464220	human (21464220)	animal (26184894)	Leads to OPCs differentiation, have a negative influence on OPC proliferation (26184894), inhibit cell cycle (21464220) thus leading to negative influence on proliferation
P36222	NA	NA	NA	CHI3L1	GP39; YKL40; YK-40	CHI3L1	30075130	human (30075130)	NA	Ligand for CRTH2. inhibiting OPC proliferation
Q6UVK1	NA	NA	NA	CSPG4	MCSPG, MEL-CSPG, MSK16, NG2, MCSP, HMW-MAA, CSPG4A	CSPG4	26184894, 19363151	human (19363151)	animal (26184894)	OPC biomarker (19363151)
P09341	NA	NA	NA	CXCL1	SCYB1, GROa, MGSA-a, NAP-3	CXCL1	26184894, 17910053	human (17910053)	animal (26184894)	Positive influence OPC proliferation (26184894, 17910053). (pos. prol. of OPCs) endogenous and exogenous CXCL1 induced the proliferation of OPCs, and this effect was mainly indirect, mediated through astrocytes. The study also identified that CXCL1 acted through the extracellular signal-regulated kinase (ERK1/2) pathway, primarily activated in astrocytes. When stimulated with CXCL1, astrocytes re…
O75553	NA	NA	NA	DAB1	Disabled (Drosophila) homolog 1; DAB1, reelin adaptor protein	DAB1	18593473	human	NA	NA
NA	NA	GO:0048709	NA	NA	NA	Differentiation	NA	NA	NA	NA
Q9Y6K1	NA	NA	NA	DNMT3A	TBRS; HESJAS; DNMT3A2; M.HsaIIIA	DNMT3A	37286732	human (37286732)	NA	methylation of the MBP promoter by DNMT3a can negatively impact the differentiation of oligodendrocyte precursor cells (OPCs) into mature oligodendrocytes that are capable of forming myelin, which is essential for proper nerve functins. Specifically, the interaction between BHMT and DNMT3a is important because DNMT3a is implicated in de novo methylation, which is required for remyelination.
NA	NA	GO:0008543	NA	NA	FGF receptor signaling pathway, FGF receptor signalling pathway, FGFR signaling pathway, fibroblast growth factor receptor signalling pathway	FGF signaling pathway	19363151	human (19363151)	NA	Positive influence in astrocyte and neuron differentiation (19363151), induces GLI2 and GLI3 expression (19363151), negative influence in SHH signaling pathway and inhibition of endogenous SHH expression (19363151)
P54803	NA	NA	NA	GALC	Krabbe disease	GALC	35295221	human (35295221)	NA	Expressed by differentiated oligodendrocytes (35295221)
P10070	NA	NA	NA	GLI2	HPE9, THP1, THP2	GLI2	19363151	human (19363151)	NA	Negative influence on SHH sinaling cascade (19363151)
P10071	NA	NA	NA	GLI3	ACLS, PAP-A, PAPA, PAPA1, PAPB, PPDIV	GLI3	19363151	human (19363151)	NA	Negative influence on SHH sinaling cascade (19363151)
Q9BZM3	NA	NA	NA	GSX2	Gsh2	GSX2	26184894, 24379757	human (24379757)	animal (26184894)	Leads to OPC specification, lead to OPC differentiation to premyelinating oligodendrocyte (26184894)
Q13547	NA	NA	NA	HDAC1	GON-10, HD1, KDAC1	HDAC1	23831087	human (23831087)	NA	Leads to acetylation of histones (23831087)
Q92769	NA	NA	NA	HDAC2	KDAC2, RPD3, YAF1	HDAC2	23831087	human (23831087)	NA	Leads to acetylation of histones (23831087)
NA	NA	NA	NA	NA	NA	Histones (acetilated)	23831087	human (23831087)	NA	NA
NA	NA	GO:0070822	NA	NA	NA	Histones (unacetilated)	23831087	human (23831087)	NA	Leads to silenced gene expression (23831087)
P22626	NA	NA	NA	HNRNPA2B1	HNRPA2B1	HNRNPA2B1	32391572	human (32391572)	NA	(important for the the process of myelination) MBP mRNA must be transported to oligodendrocyte processes for myelination. hnRNPA2/B1, a protein essential for mRNA transport. causing impairment of hnRNPA2/B1 function leads to impaired myelination.
P22692	NA	NA	NA	IGFBP4	IBP4, BP-4, HT29-IGFBP, IGFBP-4	IGFBP4	35295221, 33099281	human (35295221, 33099281)	NA	T3 induced marker, important on OPC maturation (33099281)
O95760	NA	NA	NA	IL33	DVS27, DKFZp586H0523, NF-HEV, IL1F11	IL33	35295221, 33099281	human (35295221, 33099281)	NA	T3 supressed marker, important on OPC maturation (33099281)
P35968	NA	NA	NA	KDR	FLK1; VEGFR; VEGFR2; CD309	KDR	30500113	human (30500113)	NA	Receptor for VEGF-A. induces OPC Proliferation
Q13886	NA	NA	NA	KLF9	BTEB1	KLF9	35295221, 33099281	human (35295221, 33099281)	NA	T3 induced marker, important on OPC maturation (33099281)
Q14114	NA	NA	NA	LRP8	APOER2; MCI1; LRP-8; HSZ75190	LRP8	18593473	human (18593473)	NA
P20916	NA	NA	NA	MAG	SIGLEC4A, SIGLEC-4A, S-MAG	MAG	8544862, 37004962	human (8544862, 37004962)	NA	Oligodendrocyte biomarker (8544862), (Important for Myelination) The upregulation of MAG in this model was used as an indicator of increased myelination.
P28482	NA	NA	NA	MAPK1	ERK; ERK2; p41mapk; MAPK2	MAPK1	17910053	human (17910053)	NA	(pos. prol. of OPCs) endogenous and exogenous CXCL1 induced the proliferation of OPCs, and this effect was mainly indirect, mediated through astrocytes. The study also identified that CXCL1 acted through the extracellular signal-regulated kinase (ERK1/2) pathway, primarily activated in astrocytes. When stimulated with CXCL1, astrocytes released several cytokines, but only the release of interleuk…
P27361	NA	NA	NA	MAPK3	ERK1; p44mapk; p44erk1	MAPK3	17910053	human (17910053)	NA	(pos. prol. of OPCs) endogenous and exogenous CXCL1 induced the proliferation of OPCs, and this effect was mainly indirect, mediated through astrocytes. The study also identified that CXCL1 acted through the extracellular signal-regulated kinase (ERK1/2) pathway, primarily activated in astrocytes. When stimulated with CXCL1, astrocytes released several cytokines, but only the release of interleuk…
P10636	NA	NA	NA	MAPT	FLJ31424, FTDP-17, MGC138549, MSTD, MTBT1, MTBT2, PPND, PPP1R103, TAU, Tau-PHF6, tau, tau-40, DDPAC, MAPTL, microtubule associated protein tau	MAPT	24994843	human (24994843)	NA	regulates myelin integrity
P02686	NA	NA	NA	MBP	myelin basic protein; BTN6; BTNL11; MOGIG2; NRCLP7	MBP	26184894, 33099281, 20720504	human (33099281, 20720504)	animal (26184894)	Leads to myelination (26184894), expressed by differentiatied oligodendrocytes (8544862, 35295221). (maintains formation and function of myelinsheet. structural components of myelin) It is expressed in OPCs derived from both fetal and adult CNS. major constituent of the myelin sheath of oligodendrocytes.
Q16653	NA	NA	NA	MOG	BTN6; BTNL11	MOG	8544862	human (8544862, 34605607)	NA	Oligodendrocyte biomarker (8544862), (important for formation and maintenance of the myelin sheath) the expression of MOG was observed in oligodendrocytes from gestational week 11. This suggests that MOG is involved in the development of the spinal cord, particularly in the formation and maintenance of the myelin sheath, which is essential for the proper functioning of the nervous system.
NA	NA	NA	CL:0000128	NA	NA	Myelinating oligodendrocytes	NA	NA	NA	NA
NA	NA	GO:0042552	NA	NA	NA	Myelination	NA	NA	NA	NA
NA	NA	NA	CL:0011020	NA	NA	Neural progenitor cells (NPCs)	NA	NA	NA	NA
NA	P01138	NA	NA	NGF	NGFB	NGF	20720504	human (20720504)	NA	Positive effect on MBP expression (20720504)
NA	NA	GO:0007219	NA	NA	NA	NOTCH signaling pathway	22394407	human (22394407)	NA	Positive influence on OPC specification (22394407)
P20783	NA	NA	NA	NTF3	NT3; HDNF; NGF2; NT-3; NGF-2	NTF3	28751716	human (28751716)	NA	NT3 plays a role in enhancing the maturation and myelination capacity of OPCs. secretion of NT3 and BDNF is significantly increased in oligodendrocyte precursor cells (OPCs) following stimulation with a static magnetic field (SMF).
NA	NA	NA	CL:0002453	NA	NA	Oligodendrocyte precursor cells (OPCs)	NA	NA	NA	NA
NA	NA	GO:0021778	NA	NA	NA	OPC specification	24982138	human (24982138)	NA	NA
Q96QU1	NA	NA	NA	PCDH15	Protocadherin-15 (PCDH15); CDHR15	PCDH15	32679030, 34957478	human (32679030, 34957478)	NA	(pos. prol. and migration of OPCs, expressed by OPCs / Part of adherens junctions important for radial glia migration )OPCs undergo consecutive symmetric divisions to exponentially increase the progenitor pool size. Protocadherin-15 (PCDH15) mediates a repulsive behavior between OPC daughter cells after division, which serves to avoid local OPC accumulation and facilitate OPC proliferation. This …
P04085	NA	NA	NA	PDGFA	PDGF-A, PDGF1	PDGFA	26184894, 19363151, 20720504, 32914394	human (19363151, 20720504, 32914394)	animal (26184894)	Positive influence on OPC specification (19363151), promotes the proliferation of Olig2-positive(oligodendrocytes) and O4-positive cells(immature oligodendrocyte and myelinsheaths) (20720504)
P16234	NA	NA	NA	PDGFRA	CD140a, GAS9, PDGFR2	PDGFRA	26184894, 19363151, 20720504, 24379757, 32914394	human (19363151, 20720504, 24379757, 32914394)	animal (26184894)	Positive influence on OPC specification (19363151), promotes the proliferation of Olig2-positive(oligodendrocytes) and O4-positive cells(immature oligodendrocyte and myelinsheaths) (20720504)
NA	CHEBI:17810	NA	NA	NA	Plasmenylcholin	Plasmalogen	26319495	human (26319495)	NA	Plasmalogen is a component of myelin. Patient-derived oligodendrocyte progenitor cells (OPCs) and other cell types with biallelic null mutations in a PEX gene showed plasmalogen deficiencies.
P60201	NA	NA	NA	PLP1	PLP; PMD; HLD1; MMPL; SPG2; GPM6C; PLP/DM20	PLP1	26184894, 8544862, 35295221, 35748297	human (8544862, 35295221, 35748297	animal (26184894)	Leads to myelination (26184894), expressed by differentiatied oligodendrocytes (8544862, 35295221). Regulates myelination & main component of myelin . Mutations of the gene lead to hypomyelination.
NA	NA	NA	NA	NA	NA	Premyelinating oligodendrocytes	NA	NA	NA	NA
NA	NA	GO:0070444	NA	NA	NA	Proliferation	NA	NA	NA	NA
Q13635	NA	NA	NA	PTCH1	BCNS	PTCH1	24379757	human (24379757)	NA	Receptor of SHH, positive influence on SHH signaling pathway (24379757)
Q9Y5Y4	NA	NA	NA	PTGDR2	CRTH2; CD294; DP2	PTGDR2	30075130	human (30075130)	NA	Receptor for CHI3L1
P78509	NA	NA	NA	RELN	RL, PRO1598	RELN	22394407	human (22394407)	NA	Triggers NOTCH signaling cascade (22394407)
P61586	NA	NA	NA	RHOA	ARH12, ARHA, RHOH12, Rho12, ras homolog family member A	RHOA	18772343	human (18772343)	NA	RhoA is important for the formation of myelin and for its maintenance and integrity. Activation of RhoA GTPase signaling is associated with the retraction of oligodendrocyte membranes, a process that is important for myelin integrity.
P07093	NA	NA	NA	SERPINE2	PN1, GDN, PNI, nexin	SERPINE2	35295221, 33099281	human (35295221, 33099281)	NA	T3 induced marker, important on OPC maturation (33099281)
Q15465	NA	NA	NA	SHH	HHG1, MCOPCB5, SMMCI, TPT, TPTPS	SHH	26184894, 19363151, 23831087, 24379757	human (19363151, 23831087, 24379757)	animal (26184894)	Triggers SHH signaling pathway leading to positive influence on OPC specification (26184894, 19363151, 23831087, 24379757), increase expression of PDGFRA (24379757)
NA	NA	GO:0007224	NA	NA	NA	SHH signaling pathway	19363151, 24379757	human (19363151, 24379757)	NA	Triggers OLIG2, NKX2-2 expression (19363151), triggers activation of SOX10 and PDGFRA (19363151), triggers OLIG1 and OLIG2 expression (24379757)
P36021	NA	NA	NA	SLC16A2	MCT8	SLC16A2	29111262	human (29111262)	NA	(pos. OPCs survival & important for the process of Myelination) MCT8 is required for the survival of OL precursor cells. blocking MCT8 pharmacologically or genetically leads to OL apoptosis and impaired myelination. MCT is crucial for thyroid horone (TH) transport.
Q99835	NA	NA	NA	SMO	FZD11	SMO	24379757	human (24379757)	NA	Receptor of SHH, positive influence on SHH signaling pathway (24379757)
P01375	NA	NA	NA	TNF	TNFSF2; DIF; TNF-alpha	TNF	10880231	human (10880231)	NA	induce apoptosis in Oligodendrocytes and neurons (nerve cells)
NA	CHEBI:28774	NA	NA	NA	CHEBI:1365, CHEBI:19863	Triiodothyronine (T3)	26184894, 35295221, 28500734	human (35295221, 28500734)	animal (26184894)	Positive effect on TP53 and CDKN1A (26184894), positive influence on oligodendrocyte maturation (35295221, 28500734), negative influence on OPC proliferation (28500734), positive influence on PLP1 and MBP expression (35295221)
P04350	NA	NA	NA	TUBB4A	DYT4; TUBB4; beta-5	TUBB4A	33597727	human (33597727)	NA	(important for the formation or maintance of Myelin) the TUBB4A gene, which encodes a type of tubulin protein, is linked to myelination. Variants in this gene were found in some patients with Hypomyelinating Leukodystrophies (HLDs), a group of disorders characterized by a deficit of myelin in the brain
P15692	NA	NA	NA	VEGFA	VEGFA	VEGFA	32914394, 30500113	human (32914394, 30500113)	NA	Ligand for VEGR2. induces OPC proliferation
P98155	NA	NA	NA	VLDLR	CARMQ1; CHRMQ1; VLDLRCH	VLDLR	18593473	human (18593473)	NA	NA
NA	CHEBI:28774	NA	NA	NA	thyroid hormone T3	Triiodothyronine (T3)	33099281	human (33099281)	NA	Positive influence in OPC maturation
